# Supplementary material for: (η5-Cyclo­penta­dien­yl)[(1,2,3,4,4a,12a-η)-naphtho­[2,3-b][1,4]benzodioxine]iron(II) hexa­fluoridophosphate
Source: Acta Crystallogr Sect E Struct Rep Online. 2010 Aug 21;66(Pt 9):m1154. doi: 10.1107/S1600536810033179 (PMC3007910; doi:10.1107/S1600536810033179)
Supplement: Supplementary file 1 [file e-66-m1154-sup1.cif]

##############################################################################
###                                                                        ###
###        Electronic paper (Acta Crystallographica Section E)             ###
###                                                                        ###
##############################################################################
#                                                                            #
# This CIF contains the data in a paper accepted for publication in Acta     #
# Crystallographica Section E. It conforms to the requirements of Notes      #
# for Authors for Section E, and has been peer reviewed under the auspices   #
# of the IUCr Commission on Journals.                                        #
#                                                                            #
# Full details of the Crystallographic Information File format               #
# are given in the paper "The Crystallographic Information File (CIF):       #
# a New Standard Archive File for Crystallography" by S. R. Hall, F. H.      #
# Allen and I. D. Brown [Acta Cryst. (1991), A47, 655-685].                  #
#                                                                            #
# The current version of the core CIF dictionary is obtainable from          #
# ftp://ftp.iucr.org/pub/cif_core.dic. The current version number is 2.4.    #
#                                                                            #
# Software is freely available for graphical display of the structure(s) in  #
# this CIF.  For information consult the CIF home page http://www.iucr.org/  #
# cif/home.html                                                              #
#                                                                            #
# This file may be used for bona fide research purposes within the           #
# scientific community so long as proper attribution is given to the journal # 
# article from which it was obtained.                                        #
#                                                                            #
##############################################################################
                                             
data_I
_audit_creation_method     SHELXL-97
_chemical_name_systematic
;
(\h^5^-Cyclopentadienyl)[(1,2,3,4,4a,12a-\h)-naphtho[2,3-
<i>b</i>][1,4]benzodioxine]iron(II) hexafluoridophosphate
;
_chemical_name_common     ?
_chemical_formula_moiety     'C21 H15 Fe O2 +, F6 P -'
_chemical_formula_sum     'C21 H15 F6 Fe O2 P'
_chemical_formula_iupac     '[Fe (C5 H5) (C16 H10 O2)] P F6'
_chemical_formula_weight     500.15
_chemical_melting_point     ?
_symmetry_cell_setting     monoclinic
_symmetry_space_group_name_H-M     'P 21/c'
_symmetry_space_group_name_Hall     '-P 2ybc'
loop_
    _symmetry_equiv_pos_as_xyz
    'x, y, z'
    '-x, y+1/2, -z+1/2'
    '-x, -y, -z'
    'x, -y-1/2, z-1/2'
_cell_length_a     15.3216(13)
_cell_length_b     8.9296(8)
_cell_length_c     14.6559(12)
_cell_angle_alpha     90.00
_cell_angle_beta     106.4170(10)
_cell_angle_gamma     90.00
_cell_volume     1923.4(3)
_cell_formula_units_Z     4
_cell_measurement_reflns_used     2735
_cell_measurement_theta_min     2.67
_cell_measurement_theta_max     22.83
_cell_measurement_temperature     296(2)
_exptl_crystal_description     block
_exptl_crystal_colour     green
_exptl_crystal_size_max     .3502
_exptl_crystal_size_mid     .2898
_exptl_crystal_size_min     .1725
_exptl_crystal_density_diffrn     1.727
_exptl_crystal_density_meas     ?
_exptl_crystal_density_method     'not measured'
_exptl_crystal_F_000     1008
_exptl_absorpt_coefficient_mu     0.941
_exptl_absorpt_correction_type     multi-scan
_exptl_absorpt_process_details     '(SADABS; Bruker, 2010)'
_exptl_absorpt_correction_T_min     0.5756
_exptl_absorpt_correction_T_max     0.7457
_exptl_special_details
;
;
_diffrn_ambient_temperature     296(2)
_diffrn_radiation_type     MoK\a
_diffrn_radiation_wavelength     0.71073
_diffrn_radiation_source     'fine-focus sealed tube'
_diffrn_radiation_monochromator     graphite
_diffrn_measurement_device_type     'Bruker APEXII CCD'
_diffrn_measurement_method     '\f and \w scans'
_diffrn_detector_area_resol_mean     ?
_diffrn_reflns_number     12307
_diffrn_reflns_av_R_equivalents     0.0347
_diffrn_reflns_av_sigmaI/netI     0.0368
_diffrn_reflns_theta_min     2.67
_diffrn_reflns_theta_max     25.00
_diffrn_reflns_theta_full     25.00
_diffrn_measured_fraction_theta_max     0.993
_diffrn_measured_fraction_theta_full     0.993
_diffrn_reflns_limit_h_min     -18
_diffrn_reflns_limit_h_max     18
_diffrn_reflns_limit_k_min     -10
_diffrn_reflns_limit_k_max     7
_diffrn_reflns_limit_l_min     -17
_diffrn_reflns_limit_l_max     17
_diffrn_standards_number     0
_diffrn_standards_interval_count     ?
_diffrn_standards_interval_time     ?
_diffrn_standards_decay_%     ?
_refine_special_details
;
Refinement of <i>F</i>^2^ against ALL reflections. The weighted <i>R</i>-factor
<i>wR</i> and goodness of fit <i>S</i> are based on <i>F</i>^2^, conventional
<i>R</i>-factors <i>R</i> are based on <i>F</i>, with <i>F</i> set to zero for
negative <i>F</i>^2^. The threshold expression of <i>F</i>^2^ >
\s(<i>F</i>^2^) is used only for calculating <i>R</i>-factors(gt) <i>etc</i>.
and is not relevant to the choice of reflections for refinement.
<i>R</i>-factors based on <i>F</i>^2^ are statistically about twice as large
as those based on <i>F</i>, and <i>R</i>- factors based on ALL data will be
even larger.
;
_reflns_number_total     3372
_reflns_number_gt     2360
_reflns_threshold_expression     I>2sigma(I)
_refine_ls_structure_factor_coef     Fsqd
_refine_ls_matrix_type     full
_refine_ls_R_factor_all     0.0694
_refine_ls_R_factor_gt     0.0396
_refine_ls_wR_factor_gt     0.0966
_refine_ls_wR_factor_ref     0.1152
_refine_ls_goodness_of_fit_ref     1.011
_refine_ls_restrained_S_all     1.021
_refine_ls_number_reflns     3372
_refine_ls_number_parameters     318
_refine_ls_number_restraints     10
_refine_ls_hydrogen_treatment     constr
_refine_ls_weighting_scheme     calc
_refine_ls_weighting_details
              'w=1/[\s^2^(Fo^2^)+(0.0615P)^2^+0.6855P] where P=(Fo^2^+2Fc^2^)/3'
_atom_sites_solution_hydrogens     geom
_atom_sites_solution_primary     direct
_atom_sites_solution_secondary     difmap
_refine_ls_shift/su_max     0.000
_refine_ls_shift/su_mean     0.000
_refine_diff_density_max     0.388
_refine_diff_density_min     -0.375
_refine_ls_extinction_method     none
_refine_ls_extinction_coef     ?
loop_
    _atom_type_symbol
    _atom_type_description
    _atom_type_scat_dispersion_real
    _atom_type_scat_dispersion_imag
    _atom_type_scat_source
    'C' 'C' 0.0033 0.0016
                         'International Tables Vol C Tables 4.2.6.8 and 6.1.1.4'
    'H' 'H' 0.0000 0.0000
                         'International Tables Vol C Tables 4.2.6.8 and 6.1.1.4'
    'O' 'O' 0.0106 0.0060
                         'International Tables Vol C Tables 4.2.6.8 and 6.1.1.4'
    'F' 'F' 0.0171 0.0103
                         'International Tables Vol C Tables 4.2.6.8 and 6.1.1.4'
    'P' 'P' 0.1023 0.0942
                         'International Tables Vol C Tables 4.2.6.8 and 6.1.1.4'
    'Fe' 'Fe' 0.3463 0.8444
                         'International Tables Vol C Tables 4.2.6.8 and 6.1.1.4'
_computing_data_collection     'APEX2 (Bruker, 2010)'
_computing_cell_refinement     'SAINT (Bruker, 2010)'
_computing_data_reduction     'SAINT (Bruker, 2010'
_computing_structure_solution     'SHELXS97 (Sheldrick, 2008)'
_computing_structure_refinement     'SHELXL97 (Sheldrick, 2008)'
_computing_molecular_graphics     'ORTEP-3 for Windows (Farrugia, 1997)'
_computing_publication_material     'SHELXL97 (Sheldrick, 2008)'
loop_
    _atom_site_type_symbol
    _atom_site_label
    _atom_site_fract_x
    _atom_site_fract_y
    _atom_site_fract_z
    _atom_site_U_iso_or_equiv
    _atom_site_adp_type
    _atom_site_calc_flag
    _atom_site_refinement_flags
    _atom_site_occupancy
    _atom_site_disorder_assembly
    _atom_site_disorder_group
    Fe Fe1 0.16289(3) 0.26572(5) 0.26515(3) 0.04229(18) Uani d . 1 A 1
    C C1 0.1824(3) 0.0364(4) 0.2519(3) 0.0590(10) Uani d . 1 A 1
    H H1 0.1483 -0.0343 0.2799 0.071 Uiso calc R 1 A 1
    C C2 0.1398(3) 0.0996(5) 0.1626(3) 0.0702(12) Uani d . 1 A 1
    H H2 0.0772 0.0710 0.1293 0.084 Uiso calc R 1 A 1
    C C3 0.1777(3) 0.2252(5) 0.1324(3) 0.0700(12) Uani d . 1 A 1
    H H3 0.1408 0.2827 0.0782 0.084 Uiso calc R 1 A 1
    C C4 0.2580(3) 0.2887(5) 0.1898(3) 0.0627(11) Uani d . 1 A 1
    H H4 0.2763 0.3889 0.1752 0.075 Uiso calc R 1 A 1
    C C4A 0.3014(2) 0.2225(4) 0.2783(2) 0.0524(9) Uani d . 1 A 1
    O O5 0.37912(17) 0.2877(3) 0.33276(19) 0.0654(7) Uani d . 1 A 1
    C C11 0.4064(2) 0.0586(4) 0.5466(2) 0.0507(9) Uani d . 1 A 1
    H H11 0.3785 -0.0222 0.5670 0.061 Uiso calc R 1 A 1
    C C6 0.4885(2) 0.2990(4) 0.4823(3) 0.0601(10) Uani d . 1 A 1
    H H6 0.5157 0.3786 0.4598 0.072 Uiso calc R 1 A 1
    C C5A 0.4136(2) 0.2335(4) 0.4248(3) 0.0507(9) Uani d . 1 A 1
    C C6A 0.5258(2) 0.2478(4) 0.5763(3) 0.0583(10) Uani d . 1 A 1
    C C10A 0.4838(2) 0.1264(4) 0.6094(2) 0.0534(9) Uani d . 1 A 1
    C C10 0.5215(3) 0.0752(5) 0.7038(3) 0.0711(12) Uani d . 1 A 1
    H H10 0.4945 -0.0042 0.7268 0.085 Uiso calc R 1 A 1
    C C7 0.6054(3) 0.3126(6) 0.6385(3) 0.0814(14) Uani d . 1 A 1
    H H7 0.6340 0.3917 0.6173 0.098 Uiso calc R 1 A 1
    C C8 0.6396(3) 0.2606(6) 0.7278(4) 0.0885(15) Uani d . 1 A 1
    H H8 0.6918 0.3041 0.7675 0.106 Uiso calc R 1 A 1
    C C9 0.5979(3) 0.1423(7) 0.7616(3) 0.0829(14) Uani d . 1 A 1
    H H9 0.6220 0.1087 0.8237 0.099 Uiso calc R 1 A 1
    O O12 0.29927(16) 0.0364(3) 0.39696(17) 0.0591(7) Uani d . 1 A 1
    C C11A 0.3728(2) 0.1115(4) 0.4568(2) 0.0474(8) Uani d . 1 A 1
    C C12A 0.2627(2) 0.0985(4) 0.3096(2) 0.0508(9) Uani d . 1 A 1
    C C15 0.0678(3) 0.4333(4) 0.2353(3) 0.0624(10) Uani d . 1 A 1
    H H15 0.0418 0.4804 0.1731 0.075 Uiso calc R 1 A 1
    C C16 0.1460(3) 0.4808(4) 0.3056(3) 0.0635(10) Uani d . 1 A 1
    H H16 0.1842 0.5667 0.3010 0.076 Uiso calc R 1 A 1
    C C13 0.0896(3) 0.2764(5) 0.3621(3) 0.0658(11) Uani d . 1 A 1
    H H13 0.0812 0.1949 0.4036 0.079 Uiso calc R 1 A 1
    C C14 0.0335(3) 0.3075(5) 0.2704(3) 0.0636(10) Uani d . 1 A 1
    H H14 -0.0209 0.2509 0.2367 0.076 Uiso calc R 1 A 1
    C C17 0.1598(3) 0.3829(5) 0.3837(3) 0.0673(12) Uani d . 1 A 1
    H H17 0.2091 0.3891 0.4431 0.081 Uiso calc R 1 A 1
    P P1 0.14134(7) 0.71338(11) 0.01907(6) 0.0534(3) Uani d D 1 B 1
    F F6 0.1339(2) 0.7270(3) 0.12317(14) 0.1027(10) Uani d D 1 B 1
    F F5 0.1492(2) 0.7032(4) -0.08442(13) 0.1125(11) Uani d D 1 B 1
    F F1 0.0591(9) 0.8194(19) -0.0190(13) 0.151(7) Uani d PD 0.49(2) B 1
    F F4 0.2020(9) 0.8540(11) 0.0478(10) 0.099(4) Uani d PD 0.49(2) B 1
    F F3 0.2262(9) 0.613(2) 0.0594(8) 0.119(5) Uani d PD 0.49(2) B 1
    F F2 0.0843(16) 0.5689(16) -0.0101(14) 0.171(7) Uani d PD 0.49(2) B 1
    F F4A 0.0861(10) 0.8595(11) -0.0107(10) 0.108(4) Uani d PD 0.51(2) B 2
    F F3A 0.2313(9) 0.802(2) 0.0361(11) 0.149(6) Uani d PD 0.51(2) B 2
    F F2A 0.1942(15) 0.5649(16) 0.0482(15) 0.165(7) Uani d PD 0.51(2) B 2
    F F1A 0.0482(7) 0.634(2) 0.0012(11) 0.119(5) Uani d PD 0.51(2) B 2
loop_
    _atom_site_aniso_label
    _atom_site_aniso_U_11
    _atom_site_aniso_U_22
    _atom_site_aniso_U_33
    _atom_site_aniso_U_12
    _atom_site_aniso_U_13
    _atom_site_aniso_U_23
    Fe1 0.0490(3) 0.0417(3) 0.0325(3) 0.0032(2) 0.00559(19) -0.0020(2)
    C1 0.066(2) 0.042(2) 0.061(2) 0.0015(18) 0.0035(19) -0.0074(18)
    C2 0.081(3) 0.066(3) 0.049(2) 0.014(2) -0.004(2) -0.020(2)
    C3 0.089(3) 0.083(3) 0.0362(19) 0.023(3) 0.013(2) -0.004(2)
    C4 0.077(3) 0.069(3) 0.051(2) 0.016(2) 0.031(2) 0.0117(19)
    C4A 0.052(2) 0.053(2) 0.053(2) 0.0079(18) 0.0169(17) 0.0044(17)
    O5 0.0552(15) 0.0659(19) 0.0713(17) -0.0065(13) 0.0116(13) 0.0257(14)
    C11 0.0431(19) 0.051(2) 0.059(2) 0.0058(17) 0.0171(17) 0.0088(17)
    C6 0.050(2) 0.043(2) 0.083(3) -0.0032(17) 0.011(2) 0.0063(19)
    C5A 0.0469(19) 0.043(2) 0.062(2) 0.0027(16) 0.0143(17) 0.0099(17)
    C6A 0.045(2) 0.052(3) 0.073(3) 0.0043(18) 0.0101(18) -0.0073(19)
    C10A 0.0417(19) 0.063(3) 0.053(2) 0.0115(17) 0.0093(17) -0.0078(18)
    C10 0.059(2) 0.097(4) 0.058(2) 0.014(2) 0.017(2) 0.000(2)
    C7 0.060(3) 0.072(3) 0.096(4) -0.004(2) -0.004(2) -0.010(3)
    C8 0.067(3) 0.097(4) 0.085(3) 0.001(3) -0.005(3) -0.026(3)
    C9 0.063(3) 0.119(4) 0.058(3) 0.017(3) 0.003(2) -0.014(3)
    O12 0.0536(14) 0.0509(16) 0.0604(15) -0.0074(12) -0.0039(12) 0.0155(12)
    C11A 0.0402(18) 0.045(2) 0.054(2) 0.0021(15) 0.0078(16) 0.0021(16)
    C12A 0.056(2) 0.041(2) 0.052(2) 0.0061(17) 0.0087(17) 0.0007(16)
    C15 0.060(2) 0.055(3) 0.069(2) 0.019(2) 0.014(2) 0.007(2)
    C16 0.071(3) 0.045(2) 0.080(3) 0.001(2) 0.030(2) -0.017(2)
    C13 0.074(3) 0.079(3) 0.051(2) -0.002(2) 0.029(2) -0.003(2)
    C14 0.052(2) 0.066(3) 0.072(3) 0.000(2) 0.014(2) -0.007(2)
    C17 0.074(3) 0.079(3) 0.047(2) 0.006(2) 0.0152(19) -0.020(2)
    P1 0.0587(6) 0.0512(6) 0.0445(5) 0.0020(5) 0.0052(4) 0.0036(4)
    F6 0.118(2) 0.131(3) 0.0626(16) 0.0151(18) 0.0325(16) 0.0094(15)
    F5 0.163(3) 0.120(3) 0.0552(15) 0.042(2) 0.0322(17) 0.0069(15)
    F1 0.066(6) 0.242(18) 0.118(8) 0.079(8) -0.017(5) 0.026(11)
    F4 0.137(9) 0.065(5) 0.092(5) -0.039(5) 0.030(7) -0.004(4)
    F3 0.133(8) 0.154(10) 0.059(5) 0.108(8) 0.009(5) 0.012(6)
    F2 0.236(14) 0.096(9) 0.143(10) -0.088(10) -0.011(12) -0.016(7)
    F4A 0.168(12) 0.062(5) 0.103(8) 0.041(5) 0.051(8) 0.021(4)
    F3A 0.067(5) 0.273(18) 0.095(7) -0.068(8) 0.004(4) 0.017(9)
    F2A 0.256(15) 0.100(8) 0.171(15) 0.100(9) 0.115(12) 0.081(8)
    F1A 0.101(6) 0.137(10) 0.123(6) -0.074(7) 0.036(5) -0.029(8)
_geom_special_details
;
All e.s.d.'s (except the e.s.d. in the dihedral angle between two l.s. planes)
are estimated using the full covariance matrix. The cell e.s.d.'s are taken
into account individually in the estimation of e.s.d.'s in distances, angles
and torsion angles; correlations between e.s.d.'s in cell parameters are only
used when they are defined by crystal symmetry. An approximate (isotropic)
treatment of cell e.s.d.'s is used for estimating e.s.d.'s involving l.s.
planes.
;
loop_
    _geom_bond_atom_site_label_1
    _geom_bond_atom_site_label_2
    _geom_bond_site_symmetry_2
    _geom_bond_distance
    _geom_bond_publ_flag
    Fe1 C17 . 2.040(4) ?
    Fe1 C14 . 2.040(4) ?
    Fe1 C15 . 2.048(4) ?
    Fe1 C13 . 2.047(4) ?
    Fe1 C16 . 2.048(4) ?
    Fe1 C3 . 2.053(4) ?
    Fe1 C2 . 2.070(4) ?
    Fe1 C4 . 2.072(4) ?
    Fe1 C1 . 2.086(4) ?
    Fe1 C12A . 2.105(3) ?
    Fe1 C4A . 2.112(4) ?
    C1 C12A . 1.396(5) ?
    C1 C2 . 1.406(5) ?
    C1 H1 . 0.9800 ?
    C2 C3 . 1.391(6) ?
    C2 H2 . 0.9800 ?
    C3 C4 . 1.400(6) ?
    C3 H3 . 0.9800 ?
    C4 C4A . 1.409(5) ?
    C4 H4 . 0.9800 ?
    C4A O5 . 1.363(4) ?
    C4A C12A . 1.394(5) ?
    O5 C5A . 1.389(4) ?
    C11 C11A . 1.356(5) ?
    C11 C10A . 1.415(5) ?
    C11 H11 . 0.9300 ?
    C6 C5A . 1.350(5) ?
    C6 C6A . 1.410(5) ?
    C6 H6 . 0.9300 ?
    C5A C11A . 1.402(5) ?
    C6A C10A . 1.414(5) ?
    C6A C7 . 1.423(5) ?
    C10A C10 . 1.417(5) ?
    C10 C9 . 1.373(6) ?
    C10 H10 . 0.9300 ?
    C7 C8 . 1.348(6) ?
    C7 H7 . 0.9300 ?
    C8 C9 . 1.396(7) ?
    C8 H8 . 0.9300 ?
    C9 H9 . 0.9300 ?
    O12 C12A . 1.362(4) ?
    O12 C11A . 1.389(4) ?
    C15 C14 . 1.398(5) ?
    C15 C16 . 1.407(5) ?
    C15 H15 . 0.9800 ?
    C16 C17 . 1.407(6) ?
    C16 H16 . 0.9800 ?
    C13 C14 . 1.403(5) ?
    C13 C17 . 1.403(5) ?
    C13 H13 . 0.9800 ?
    C14 H14 . 0.9800 ?
    C17 H17 . 0.9800 ?
    P1 F4 . 1.549(2) ?
    P1 F1 . 1.548(2) ?
    P1 F2 . 1.549(2) ?
    P1 F3 . 1.550(2) ?
    P1 F5 . 1.5575(16) ?
    P1 F6 . 1.5664(17) ?
loop_
    _geom_angle_atom_site_label_1
    _geom_angle_atom_site_label_2
    _geom_angle_atom_site_label_3
    _geom_angle_site_symmetry_1
    _geom_angle_site_symmetry_3
    _geom_angle
    _geom_angle_publ_flag
    C17 Fe1 C14 . . 67.49(16) ?
    C17 Fe1 C15 . . 67.71(16) ?
    C14 Fe1 C15 . . 40.00(15) ?
    C17 Fe1 C13 . . 40.16(15) ?
    C14 Fe1 C13 . . 40.16(15) ?
    C15 Fe1 C13 . . 67.51(17) ?
    C17 Fe1 C16 . . 40.26(16) ?
    C14 Fe1 C16 . . 67.26(17) ?
    C15 Fe1 C16 . . 40.18(15) ?
    C13 Fe1 C16 . . 67.41(17) ?
    C17 Fe1 C3 . . 158.83(19) ?
    C14 Fe1 C3 . . 115.88(17) ?
    C15 Fe1 C3 . . 100.87(17) ?
    C13 Fe1 C3 . . 153.49(18) ?
    C16 Fe1 C3 . . 119.78(18) ?
    C17 Fe1 C2 . . 161.04(19) ?
    C14 Fe1 C2 . . 100.97(17) ?
    C15 Fe1 C2 . . 113.79(16) ?
    C13 Fe1 C2 . . 121.53(18) ?
    C16 Fe1 C2 . . 150.78(17) ?
    C3 Fe1 C2 . . 39.42(16) ?
    C17 Fe1 C4 . . 126.30(18) ?
    C14 Fe1 C4 . . 147.06(16) ?
    C15 Fe1 C4 . . 112.27(16) ?
    C13 Fe1 C4 . . 166.28(17) ?
    C16 Fe1 C4 . . 103.14(17) ?
    C3 Fe1 C4 . . 39.66(17) ?
    C2 Fe1 C4 . . 71.66(18) ?
    C17 Fe1 C1 . . 128.39(16) ?
    C14 Fe1 C1 . . 110.46(17) ?
    C15 Fe1 C1 . . 144.04(16) ?
    C13 Fe1 C1 . . 103.38(17) ?
    C16 Fe1 C1 . . 168.65(15) ?
    C3 Fe1 C1 . . 71.46(17) ?
    C2 Fe1 C1 . . 39.54(14) ?
    C4 Fe1 C1 . . 84.65(17) ?
    C17 Fe1 C12A . . 106.86(15) ?
    C14 Fe1 C12A . . 138.34(16) ?
    C15 Fe1 C12A . . 174.54(14) ?
    C13 Fe1 C12A . . 108.15(16) ?
    C16 Fe1 C12A . . 135.72(15) ?
    C3 Fe1 C12A . . 84.45(15) ?
    C2 Fe1 C12A . . 71.12(14) ?
    C4 Fe1 C12A . . 71.10(14) ?
    C1 Fe1 C12A . . 38.90(13) ?
    C17 Fe1 C4A . . 106.32(15) ?
    C14 Fe1 C4A . . 172.93(14) ?
    C15 Fe1 C4A . . 142.10(16) ?
    C13 Fe1 C4A . . 132.83(15) ?
    C16 Fe1 C4A . . 110.57(15) ?
    C3 Fe1 C4A . . 71.14(16) ?
    C2 Fe1 C4A . . 84.02(16) ?
    C4 Fe1 C4A . . 39.33(14) ?
    C1 Fe1 C4A . . 70.26(15) ?
    C12A Fe1 C4A . . 38.60(13) ?
    C12A C1 C2 . . 120.2(4) ?
    C12A C1 Fe1 . . 71.3(2) ?
    C2 C1 Fe1 . . 69.6(2) ?
    C12A C1 H1 . . 119.1 ?
    C2 C1 H1 . . 119.1 ?
    Fe1 C1 H1 . . 119.1 ?
    C3 C2 C1 . . 119.6(4) ?
    C3 C2 Fe1 . . 69.6(2) ?
    C1 C2 Fe1 . . 70.9(2) ?
    C3 C2 H2 . . 119.3 ?
    C1 C2 H2 . . 119.3 ?
    Fe1 C2 H2 . . 119.3 ?
    C2 C3 C4 . . 120.7(4) ?
    C2 C3 Fe1 . . 70.9(2) ?
    C4 C3 Fe1 . . 70.9(2) ?
    C2 C3 H3 . . 118.9 ?
    C4 C3 H3 . . 118.9 ?
    Fe1 C3 H3 . . 118.9 ?
    C3 C4 C4A . . 119.3(4) ?
    C3 C4 Fe1 . . 69.5(2) ?
    C4A C4 Fe1 . . 71.9(2) ?
    C3 C4 H4 . . 119.7 ?
    C4A C4 H4 . . 119.7 ?
    Fe1 C4 H4 . . 119.7 ?
    O5 C4A C12A . . 121.9(3) ?
    O5 C4A C4 . . 117.8(3) ?
    C12A C4A C4 . . 120.1(4) ?
    O5 C4A Fe1 . . 131.6(3) ?
    C12A C4A Fe1 . . 70.4(2) ?
    C4 C4A Fe1 . . 68.8(2) ?
    C4A O5 C5A . . 116.7(3) ?
    C11A C11 C10A . . 120.0(3) ?
    C11A C11 H11 . . 120.0 ?
    C10A C11 H11 . . 120.0 ?
    C5A C6 C6A . . 120.5(4) ?
    C5A C6 H6 . . 119.8 ?
    C6A C6 H6 . . 119.8 ?
    C6 C5A O5 . . 118.6(3) ?
    C6 C5A C11A . . 120.6(3) ?
    O5 C5A C11A . . 120.8(3) ?
    C6 C6A C10A . . 119.1(3) ?
    C6 C6A C7 . . 122.0(4) ?
    C10A C6A C7 . . 118.9(4) ?
    C11 C10A C6A . . 118.9(3) ?
    C11 C10A C10 . . 122.2(4) ?
    C6A C10A C10 . . 118.9(4) ?
    C9 C10 C10A . . 120.2(5) ?
    C9 C10 H10 . . 119.9 ?
    C10A C10 H10 . . 119.9 ?
    C8 C7 C6A . . 120.7(5) ?
    C8 C7 H7 . . 119.7 ?
    C6A C7 H7 . . 119.7 ?
    C7 C8 C9 . . 120.9(4) ?
    C7 C8 H8 . . 119.6 ?
    C9 C8 H8 . . 119.6 ?
    C10 C9 C8 . . 120.5(4) ?
    C10 C9 H9 . . 119.7 ?
    C8 C9 H9 . . 119.7 ?
    C12A O12 C11A . . 116.2(3) ?
    C11 C11A O12 . . 117.5(3) ?
    C11 C11A C5A . . 120.9(3) ?
    O12 C11A C5A . . 121.5(3) ?
    O12 C12A C4A . . 122.2(3) ?
    O12 C12A C1 . . 117.8(3) ?
    C4A C12A C1 . . 120.0(3) ?
    O12 C12A Fe1 . . 130.5(2) ?
    C4A C12A Fe1 . . 71.0(2) ?
    C1 C12A Fe1 . . 69.8(2) ?
    C14 C15 C16 . . 107.6(4) ?
    C14 C15 Fe1 . . 69.7(2) ?
    C16 C15 Fe1 . . 69.9(2) ?
    C14 C15 H15 . . 126.2 ?
    C16 C15 H15 . . 126.2 ?
    Fe1 C15 H15 . . 126.2 ?
    C15 C16 C17 . . 108.1(4) ?
    C15 C16 Fe1 . . 69.9(2) ?
    C17 C16 Fe1 . . 69.6(2) ?
    C15 C16 H16 . . 126.0 ?
    C17 C16 H16 . . 126.0 ?
    Fe1 C16 H16 . . 126.0 ?
    C14 C13 C17 . . 107.7(4) ?
    C14 C13 Fe1 . . 69.6(2) ?
    C17 C13 Fe1 . . 69.6(2) ?
    C14 C13 H13 . . 126.1 ?
    C17 C13 H13 . . 126.1 ?
    Fe1 C13 H13 . . 126.1 ?
    C15 C14 C13 . . 108.6(4) ?
    C15 C14 Fe1 . . 70.3(2) ?
    C13 C14 Fe1 . . 70.2(2) ?
    C15 C14 H14 . . 125.7 ?
    C13 C14 H14 . . 125.7 ?
    Fe1 C14 H14 . . 125.7 ?
    C13 C17 C16 . . 108.0(4) ?
    C13 C17 Fe1 . . 70.2(2) ?
    C16 C17 Fe1 . . 70.2(2) ?
    C13 C17 H17 . . 126.0 ?
    C16 C17 H17 . . 126.0 ?
    Fe1 C17 H17 . . 126.0 ?
    F4 P1 F1 . . 88.1(7) ?
    F4 P1 F2 . . 177.5(9) ?
    F1 P1 F2 . . 94.1(9) ?
    F4 P1 F3 . . 89.4(7) ?
    F1 P1 F3 . . 177.4(8) ?
    F2 P1 F3 . . 88.4(9) ?
    F4 P1 F5 . . 96.1(5) ?
    F1 P1 F5 . . 87.9(7) ?
    F2 P1 F5 . . 82.8(9) ?
    F3 P1 F5 . . 92.9(5) ?
    F4 P1 F6 . . 82.8(5) ?
    F1 P1 F6 . . 91.6(7) ?
    F2 P1 F6 . . 98.2(9) ?
    F3 P1 F6 . . 87.5(5) ?
    F5 P1 F6 . . 178.9(2) ?
data_global
_journal_date_recd_electronic     2010-08-10
_journal_date_accepted     2010-08-17
_journal_name_full     'Acta Crystallographica, Section E'
_journal_year     2010
_journal_volume     66
_journal_issue      9
_journal_page_first     m1154
_journal_page_last     m1154
_journal_paper_category     QM
_journal_coeditor_code     SI2288
_publ_contact_author_name
;
'Dr Adam Pi\'orko'
;
_publ_contact_author_address
;
 Department of Chemistry
 Saint Mary's University
 Halifax, Nova Scotia
 B3H 3C3 Canada
;
_publ_contact_author_email     'adam.piorko@smu.ca'
_publ_contact_author_fax     '902 496 8104'
_publ_contact_author_phone     '902 420 5655'
_publ_section_title
;\
(\h^5^-Cyclopentadienyl)[(1,2,3,4,4a,12a-\h)-naphtho[2,3-\
<i>b</i>][1,4]benzodioxine]iron(II) hexafluoridophosphate
;
loop_
    _publ_author_name
    _publ_author_address
    'Hendsbee, Arthur D.'
;
Department of Chemistry
Saint Mary's University
Halifax, Nova Scotia
Canada B3H 3C3
;
    'Masuda, Jason D.'
;
Department of Chemistry
Saint Mary's University
Halifax, Nova Scotia
Canada B3H 3C3
;
    'Pi\'orko, Adam'
;
Department of Chemistry
Saint Mary's University
Halifax, Nova Scotia
Canada B3H 3C3
;
