# Supplementary material for: (η5-Cyclo­penta­dien­yl)[(1,2,3,4,4a,12a-η)-naphtho­[2,3-b][1,4]benzodioxine]iron(II) hexa­fluoridophosphate
Source: Acta Crystallogr Sect E Struct Rep Online. 2010 Aug 21;66(Pt 9):m1154. doi: 10.1107/S1600536810033179 (PMC3007910; doi:10.1107/S1600536810033179)
Supplement: Supplementary file 2 [file e-66-m1154-Isup2.hkl]

# 
# h,k,l, Fc-squared, Fo-squared, sigma(Fo-squared) and status flag 
# 
data_I
_shelx_title ' AP04_0ma in P2(1)/c' 
_shelx_refln_list_code          4 
_shelx_F_calc_maximum      280.40 
_exptl_crystal_F_000      1008.00 
_reflns_d_resolution_high  0.8410 
 
loop_ 
 _symmetry_equiv_pos_as_xyz 
 'x, y, z' 
 '-x, y+1/2, -z+1/2' 
 '-x, -y, -z' 
 'x, -y-1/2, z-1/2' 
 
_cell_length_a    15.3216 
_cell_length_b     8.9296 
_cell_length_c    14.6559 
_cell_angle_alpha  90.000 
_cell_angle_beta  106.417 
_cell_angle_gamma  90.000 
 
_shelx_F_squared_multiplier     1.000 
 
loop_ 
 _refln_index_h 
 _refln_index_k 
 _refln_index_l 
 _refln_F_squared_calc 
 _refln_F_squared_meas 
 _refln_F_squared_sigma 
 _refln_observed_status 
   2   0   0     3244.79     3900.98     41.07 o 
   3   0   0    57559.19    58647.95    677.95 o 
   4   0   0    26862.92    27336.93    254.20 o 
   5   0   0      479.28      527.03     17.74 o 
   6   0   0     8817.64     8503.69     84.67 o 
   7   0   0     2654.60     2423.29     30.79 o 
   8   0   0      826.23      843.96     17.68 o 
   9   0   0    16321.71    16539.03    161.35 o 
  10   0   0     1165.43     1056.07     22.49 o 
  11   0   0      719.06      738.13     20.73 o 
  12   0   0      389.56      381.98     18.76 o 
  13   0   0     1353.49     1287.94     32.83 o 
  14   0   0       18.54       36.64     18.57 o 
  15   0   0      107.41      121.98     22.35 o 
  16   0   0      164.95      180.39     24.89 o 
  17   0   0        1.79        5.88     19.76 o 
   1   1   0     3868.08     4179.05     40.72 o 
   2   1   0      149.96      184.05      3.46 o 
   3   1   0     1400.41     1565.26     16.62 o 
   4   1   0      511.55      547.47      8.00 o 
   5   1   0      639.58      750.17     10.46 o 
   6   1   0       18.30       16.26      4.04 o 
   7   1   0     2127.94     2041.49     19.45 o 
   8   1   0     3624.03     3763.80     31.29 o 
   9   1   0      765.03      740.44     13.13 o 
  10   1   0     3254.71     3143.41     31.26 o 
  11   1   0      544.43      534.24     14.66 o 
  12   1   0      224.07      231.25     11.55 o 
  13   1   0     1113.30     1173.42     22.06 o 
  14   1   0      702.67      696.37     21.25 o 
  15   1   0        2.32      -12.97     11.27 o 
  16   1   0      293.13      342.21     20.29 o 
  17   1   0       57.20       76.79     16.39 o 
   1   2   0     2202.06     2431.49     48.30 o 
   2   2   0      285.81      365.23      9.04 o 
   3   2   0    10619.39    10662.28     83.22 o 
   4   2   0     8370.88     7841.34     65.01 o 
   5   2   0     1100.46     1124.74     12.70 o 
   6   2   0     4980.71     4571.79     34.79 o 
   7   2   0     2469.70     2186.39     20.30 o 
   8   2   0     1147.12     1115.90     14.44 o 
   9   2   0     2630.34     2352.25     24.60 o 
  10   2   0     2068.96     1844.14     23.25 o 
  11   2   0      106.21      113.65     10.75 o 
  12   2   0      384.40      372.33     14.48 o 
  13   2   0      430.72      438.42     15.53 o 
  14   2   0        3.19       -7.23     10.15 o 
  15   2   0      224.26      208.72     15.79 o 
  16   2   0      145.01      161.72     16.80 o 
  17   2   0        9.56       20.20     16.85 o 
   2   3   0      584.42      628.41     33.81 o 
   3   3   0       85.16       83.27     12.29 o 
   4   3   0     1384.43     1472.59     20.79 o 
   5   3   0       26.53       27.13      5.34 o 
   6   3   0     1517.69     1465.66     15.34 o 
   7   3   0     1102.51     1102.15     13.72 o 
   8   3   0       74.28       80.05      6.38 o 
   9   3   0     1365.38     1316.62     21.32 o 
  10   3   0      572.39      556.43     16.47 o 
  11   3   0      280.68      304.54     13.46 o 
  12   3   0       65.09       64.69     10.65 o 
  13   3   0      710.18      740.96     19.50 o 
  14   3   0      397.96      426.97     16.55 o 
  15   3   0        0.64       -3.54     11.76 o 
  16   3   0      144.03      151.57     20.90 o 
   2   4   0     1699.04     1807.15     43.03 o 
   3   4   0     5466.06     5385.53     78.13 o 
   4   4   0     4860.27     4636.30     58.21 o 
   5   4   0       45.80       70.06      8.84 o 
   6   4   0     5542.58     5219.87     56.11 o 
   7   4   0     4054.18     3837.85     38.04 o 
   8   4   0       66.06       83.55     10.40 o 
   9   4   0     1092.97     1032.81     21.84 o 
  10   4   0      393.50      415.80     16.27 o 
  11   4   0        0.39       -9.64      9.51 o 
  12   4   0      334.06      371.18     21.36 o 
  13   4   0      318.94      332.87     16.60 o 
  14   4   0        0.91        0.02     13.42 o 
  15   4   0      161.75      174.53     21.51 o 
  16   4   0       78.39       70.57     19.87 o 
   2   5   0      642.74      657.70     27.22 o 
   3   5   0       61.48       74.00     11.18 o 
   4   5   0      311.48      286.30     13.79 o 
   5   5   0      147.06      144.76     11.58 o 
   6   5   0      188.70      221.20     13.50 o 
   7   5   0      122.82      145.72     12.02 o 
   8   5   0     1863.34     1773.52     30.27 o 
   9   5   0     1107.31     1093.68     25.34 o 
  10   5   0      152.90      168.37     14.44 o 
  11   5   0      409.35      448.67     29.63 o 
  12   5   0       41.35       82.27     17.93 o 
  13   5   0      160.94      150.06     21.06 o 
  14   5   0      179.56      197.91     22.61 o 
  15   5   0        0.71       -6.75     17.40 o 
   1   6   0      121.35      154.55     21.07 o 
   2   6   0      317.07      330.17     25.47 o 
   3   6   0     1966.99     2044.85     40.70 o 
   4   6   0      639.52      647.32     20.39 o 
   5   6   0       72.02       59.47     12.48 o 
   6   6   0      544.40      552.00     20.77 o 
   7   6   0      240.00      287.36     15.12 o 
   8   6   0       32.88       28.71     15.65 o 
   9   6   0      509.29      405.77     67.61 o 
  10   6   0      238.15      235.46     25.99 o 
  11   6   0       50.14       68.54     21.31 o 
  12   6   0      215.24      205.94     26.51 o 
  13   6   0      110.15       56.18     26.78 o 
  14   6   0        0.30      -28.73     19.15 o 
   1   7   0      582.76      537.40     34.25 o 
   2   7   0      449.59      429.40     30.73 o 
   3   7   0       25.92       17.74     11.69 o 
   4   7   0      594.11      549.97     23.66 o 
   5   7   0      672.18      652.09     34.69 o 
   6   7   0        2.68      -18.88     17.12 o 
   7   7   0        1.00        1.89     17.62 o 
   8   7   0      455.15      434.05     30.35 o 
   9   7   0       39.71       17.05     19.61 o 
  10   7   0       71.93       73.27     39.95 o 
  11   7   0      242.40      295.06     29.25 o 
  12   7   0        5.11      -29.41     19.61 o 
  13   7   0       28.71       -1.34     26.34 o 
   1   8   0       12.29       16.68     21.07 o 
   2   8   0      114.17       72.88     24.59 o 
   3   8   0      456.55      523.31     29.16 o 
   4   8   0      110.45      128.35     20.49 o 
   5   8   0       37.05       36.00     25.47 o 
   6   8   0      358.82      410.43     29.99 o 
   7   8   0       67.95       47.47     20.38 o 
   8   8   0        4.74        1.63     19.61 o 
   9   8   0       64.45       80.22     22.75 o 
  10   8   0      110.02       98.21     39.95 o 
  11   8   0       20.82        6.07     22.12 o 
   1   9   0      246.14      240.60     32.49 o 
   2   9   0      251.46      277.57     25.10 o 
   3   9   0        0.73      -26.34     21.95 o 
   4   9   0      240.76      259.04     35.12 o 
   5   9   0      472.39      460.84     31.65 o 
   6   9   0       52.94       35.89     21.51 o 
   7   9   0       70.95      100.16     22.97 o 
   8   9   0      174.39      206.57     27.76 o 
   9   9   0        8.25        2.33     21.71 o 
   0  10   0        3.46       -8.78     21.95 o 
   1  10   0        1.90      -10.54     21.95 o 
   2  10   0        1.72      -10.54     23.71 o 
   3  10   0       30.40       51.81     27.22 o 
   4  10   0        4.43       -1.74     18.12 o 
   5  10   0       26.13       50.36     21.36 o 
 -17   1   1        0.17       -3.73     15.11 o 
 -16   1   1        5.97       -7.73     12.07 o 
 -15   1   1       15.47       -4.06     11.76 o 
 -14   1   1       16.09       -3.42      9.50 o 
 -13   1   1        1.10      -13.16      8.77 o 
 -12   1   1      169.39      169.68     10.70 o 
 -11   1   1      389.69      402.57     11.40 o 
 -10   1   1       40.60       40.99      7.13 o 
  -9   1   1        0.00       -5.73      5.75 o 
  -8   1   1       46.37       39.16      5.40 o 
  -7   1   1      139.96      139.62      6.89 o 
  -6   1   1      250.35      254.05      6.92 o 
  -5   1   1      183.76      206.89      7.52 o 
  -4   1   1      181.39      199.86      5.53 o 
  -3   1   1     4585.01     4470.71     33.59 o 
  -2   1   1      940.58     1121.86     11.23 o 
  -1   1   1     1716.18     1643.58     17.67 o 
   0   1   1     6384.04     6989.33     58.87 o 
   1   1   1      324.24      324.38      5.74 o 
   2   1   1     1957.94     2173.66     40.56 o 
   3   1   1      156.87      203.63      7.12 o 
   4   1   1        0.17       -1.43      3.55 o 
   5   1   1       75.89       92.59      6.37 o 
   6   1   1      894.86      961.92     11.73 o 
   7   1   1      135.94      129.15      6.01 o 
   8   1   1        4.20       17.16      6.60 o 
   9   1   1      257.48      271.11      8.85 o 
  10   1   1       38.84       38.73      8.03 o 
  11   1   1       27.03       26.35      8.36 o 
  12   1   1        0.90      -11.90      9.24 o 
  13   1   1        0.96        4.29     10.85 o 
  14   1   1        6.05       10.78     11.54 o 
  15   1   1        8.91        2.45     13.97 o 
  16   1   1        0.91      -12.79     13.95 o 
  17   1   1       19.24        7.56     15.05 o 
 -17   2   1        0.02        0.39     17.02 o 
 -16   2   1        8.68        5.18     13.16 o 
 -15   2   1        0.63       -9.20     10.68 o 
 -14   2   1        2.00      -16.92     11.28 o 
 -13   2   1        0.09        6.58      9.65 o 
 -12   2   1       19.15       13.86      9.66 o 
 -11   2   1      225.86      248.09     11.16 o 
 -10   2   1       79.16       77.37      7.73 o 
  -9   2   1       48.26       53.21      6.63 o 
  -8   2   1      175.91      161.35      6.92 o 
  -7   2   1       73.01       69.66      5.40 o 
  -6   2   1      104.89       94.44      6.31 o 
  -5   2   1      712.89      706.22      9.47 o 
  -4   2   1      426.35      457.69      8.88 o 
  -3   2   1      570.43      561.41      9.26 o 
  -2   2   1    27744.21    29738.18    246.41 o 
  -1   2   1       63.20       89.57     10.54 o 
   1   2   1      255.25      334.40     10.06 o 
   2   2   1     1587.53     1698.05     20.81 o 
   3   2   1     1036.42     1046.98     13.22 o 
   4   2   1      387.84      362.91      8.54 o 
   5   2   1     1967.96     1989.67     18.47 o 
   6   2   1     1312.59     1357.09     16.82 o 
   7   2   1      853.80      940.77     12.64 o 
   8   2   1      181.42      180.24      8.57 o 
   9   2   1     1703.59     1642.61     21.12 o 
  10   2   1      254.80      271.72     12.41 o 
  11   2   1       38.77       20.15     10.93 o 
  12   2   1      162.02      166.73     12.00 o 
  13   2   1       62.16       79.87     10.94 o 
  14   2   1       18.87        2.67     12.47 o 
  15   2   1       20.40       -1.13     12.13 o 
  16   2   1       77.39       98.88     16.37 o 
 -17   3   1       26.86       35.18     19.27 o 
 -16   3   1       16.96      -20.87     13.92 o 
 -15   3   1        3.58      -11.58     13.44 o 
 -14   3   1      119.84      109.90     13.25 o 
 -13   3   1       27.48       11.07     10.71 o 
 -12   3   1        2.95        2.48      9.52 o 
 -11   3   1       65.40       86.21     10.83 o 
 -10   3   1     1607.92     1571.08     24.22 o 
  -9   3   1      267.29      258.01     10.83 o 
  -8   3   1     1289.73     1272.90     16.67 o 
  -7   3   1     2527.73     2476.53     24.16 o 
  -6   3   1      474.81      502.50      9.88 o 
  -5   3   1      339.73      292.98      8.33 o 
  -4   3   1      219.73      194.21      6.72 o 
  -3   3   1      345.44      313.96      8.89 o 
  -2   3   1       34.26       32.78      7.31 o 
   1   3   1      142.27      172.11     14.05 o 
   2   3   1       83.24       74.45      9.25 o 
   3   3   1      344.52      314.50     12.24 o 
   4   3   1      141.15      144.81      7.86 o 
   5   3   1        5.09       12.11      5.73 o 
   6   3   1       35.99       29.83      5.37 o 
   7   3   1      229.50      224.01      8.83 o 
   8   3   1      192.09      186.20     10.29 o 
   9   3   1        3.90        7.77      8.78 o 
  10   3   1      107.05      106.92     10.70 o 
  11   3   1       72.22       46.67     10.26 o 
  12   3   1       40.49       38.45     10.28 o 
  13   3   1      105.53      119.04     11.97 o 
  14   3   1        1.12       -4.27     12.00 o 
  15   3   1       32.59       50.94     13.42 o 
  16   3   1       31.50       16.93     22.69 o 
 -16   4   1        0.06      -32.94     21.96 o 
 -15   4   1       28.30       45.93     18.22 o 
 -14   4   1       43.30       20.83     16.75 o 
 -13   4   1        7.27       -8.58     22.51 o 
 -12   4   1        7.44      -18.73     14.45 o 
 -11   4   1      221.06      216.99     14.10 o 
 -10   4   1       38.75       32.97     13.74 o 
  -9   4   1       53.96       64.63     11.37 o 
  -8   4   1      844.63      910.21     17.96 o 
  -7   4   1      105.17       97.11      8.33 o 
  -6   4   1      261.10      238.89      9.81 o 
  -5   4   1      224.36      191.91      8.04 o 
  -4   4   1       32.83       26.45      6.89 o 
  -3   4   1       11.12        0.05      6.24 o 
  -2   4   1     1080.89     1414.29     27.64 o 
   1   4   1        8.38       -4.39     10.54 o 
   2   4   1     1697.12     1600.26     31.38 o 
   3   4   1     1064.11     1006.70     24.00 o 
   4   4   1       40.64       30.63      9.57 o 
   5   4   1     3385.79     3289.23     46.13 o 
   6   4   1     2705.05     2653.82     35.81 o 
   7   4   1       63.69       51.31      9.23 o 
   8   4   1      556.72      543.45     15.84 o 
   9   4   1     1187.54     1243.08     21.96 o 
  10   4   1       74.10       71.78     10.76 o 
  11   4   1       55.49       36.26     10.40 o 
  12   4   1      112.41      119.90     12.06 o 
  13   4   1        0.33        2.35     10.35 o 
  14   4   1       61.61       20.81     12.17 o 
  15   4   1      177.04      182.94     18.44 o 
 -15   5   1       34.40       24.36     21.72 o 
 -14   5   1      114.76      117.67     23.21 o 
 -13   5   1       60.00       28.48     19.83 o 
 -12   5   1        0.05       -3.09     21.07 o 
 -11   5   1      351.46      377.54     27.76 o 
 -10   5   1      528.79      607.09     32.00 o 
  -9   5   1     1192.07     1082.93     40.93 o 
  -8   5   1      623.83      616.48     19.23 o 
  -7   5   1     1678.61     1659.33     27.84 o 
  -6   5   1      382.40      415.83     18.26 o 
  -5   5   1     1159.73     1110.72     20.65 o 
  -4   5   1     2452.57     2356.66     45.08 o 
  -3   5   1       47.46       41.10      8.84 o 
  -2   5   1       22.20       21.07     14.05 o 
   1   5   1       10.57       25.47     14.05 o 
   2   5   1     1310.81     1332.97     39.51 o 
   3   5   1     2316.60     2164.30     40.38 o 
   4   5   1      371.26      330.89     18.12 o 
   5   5   1       17.39       33.45     12.49 o 
   6   5   1      270.79      292.54     15.60 o 
   7   5   1     2792.84     2763.97     43.87 o 
   8   5   1      316.84      318.21     25.73 o 
   9   5   1      244.03      293.19     14.90 o 
  10   5   1        0.53      -15.29     10.19 o 
  11   5   1        2.21       11.36     11.10 o 
  12   5   1        2.63       -7.34     15.75 o 
  13   5   1       19.02        4.45     16.28 o 
  14   5   1        1.08        5.99     17.36 o 
  15   5   1       22.65        3.03     19.98 o 
 -14   6   1        3.04       11.07     21.72 o 
 -13   6   1        7.00        8.24     23.71 o 
 -12   6   1       54.34       20.77     20.63 o 
 -11   6   1       62.97       40.72     20.46 o 
 -10   6   1      777.17      746.87     35.87 o 
  -9   6   1       63.22       65.67     20.38 o 
  -8   6   1       35.22       58.35     20.24 o 
  -7   6   1       13.31       32.45     14.71 o 
  -6   6   1      100.90      107.17     15.22 o 
  -5   6   1      580.66      558.40     27.53 o 
  -4   6   1      791.80      762.88     20.57 o 
  -3   6   1       63.41       74.87     17.03 o 
  -2   6   1     1423.57     1384.33     46.54 o 
  -1   6   1     2062.81     2104.83     64.98 o 
   1   6   1        2.53      -21.07     16.68 o 
   2   6   1     1577.18     1487.80     35.44 o 
   3   6   1     1392.30     1362.21     33.55 o 
   4   6   1       48.21       51.32     13.64 o 
   5   6   1     1576.01     1570.38     35.76 o 
   6   6   1      330.97      367.57     17.54 o 
   7   6   1        0.27        0.04     11.91 o 
   8   6   1      140.40      125.36     13.55 o 
   9   6   1     1114.98     1123.64     26.24 o 
  10   6   1       97.90      106.38     22.35 o 
  11   6   1       14.17       32.69     20.00 o 
  12   6   1      148.43      192.05     25.49 o 
  13   6   1       67.71       67.49     33.81 o 
  14   6   1        1.74       -6.72     25.90 o 
 -13   7   1       39.38       55.33     23.84 o 
 -12   7   1        1.17      -11.98     36.44 o 
 -11   7   1      303.54      308.83     29.37 o 
 -10   7   1      210.34      245.48     27.58 o 
  -9   7   1       16.58       22.53     19.61 o 
  -8   7   1      155.21      155.10     31.61 o 
  -7   7   1      501.19      519.28     31.31 o 
  -6   7   1      111.63      128.42     21.36 o 
  -5   7   1      182.93      188.63     18.08 o 
  -4   7   1      996.55      995.95     34.62 o 
  -3   7   1       33.70       19.37     13.88 o 
  -2   7   1       24.12       15.51     13.88 o 
  -1   7   1     1707.27     1623.62     59.71 o 
   0   7   1      675.40      617.31     37.76 o 
   1   7   1       15.82       16.68     19.32 o 
   2   7   1      721.86      730.60     35.12 o 
   3   7   1      846.47      826.41     29.11 o 
   4   7   1       65.79       73.96     20.20 o 
   5   7   1      208.86      235.43     16.74 o 
   6   7   1      218.27      243.23     17.80 o 
   7   7   1      188.30      180.28     21.71 o 
   8   7   1      155.02      152.43     18.84 o 
   9   7   1        1.41       -6.55     18.57 o 
  10   7   1       32.02       -5.34     39.95 o 
  11   7   1        6.68      -29.24     19.49 o 
  12   7   1        0.03      -12.43     19.79 o 
 -11   8   1       64.09       68.33     32.05 o 
 -10   8   1       17.26       -1.70     20.63 o 
  -9   8   1      109.17      139.52     78.15 o 
  -8   8   1       37.66        0.88     19.49 o 
  -7   8   1       34.80       34.25     20.00 o 
  -6   8   1       44.93       76.95     20.46 o 
  -5   8   1        6.29       -4.20     16.63 o 
  -4   8   1       94.33      108.04     20.46 o 
  -3   8   1       83.41       70.25     35.12 o 
  -2   8   1      260.09      287.14     32.49 o 
  -1   8   1      652.84      705.12     43.03 o 
   0   8   1      265.23      323.39     22.39 o 
   1   8   1       83.66       82.58     16.14 o 
   2   8   1      622.15      609.09     28.06 o 
   3   8   1      426.83      450.13     24.47 o 
   4   8   1        0.80       10.44     22.39 o 
   5   8   1      400.00      411.02     27.58 o 
   6   8   1      530.31      584.64     32.27 o 
   7   8   1       19.11       -2.63     25.47 o 
   8   8   1      147.23      167.32     24.81 o 
   9   8   1      218.16      252.87     28.48 o 
  10   8   1       22.55       -6.53     20.87 o 
  11   8   1       38.89       32.44     23.50 o 
  -9   9   1       48.34       33.57     23.28 o 
  -8   9   1      170.90      217.34     27.92 o 
  -7   9   1      142.37      121.81     28.98 o 
  -6   9   1        0.99       -6.81     18.93 o 
  -5   9   1      259.17      256.25     30.29 o 
  -4   9   1      349.59      380.74     32.05 o 
  -3   9   1        0.88      -10.10     16.11 o 
  -2   9   1      234.44      265.19     35.12 o 
  -1   9   1      227.42      281.00     33.37 o 
   0   9   1       35.40       58.43     17.35 o 
   2   9   1      312.26      345.10     37.76 o 
   3   9   1        9.22       26.99     18.75 o 
   4   9   1      131.44      138.40     25.03 o 
   5   9   1      233.42      230.94     36.00 o 
   6   9   1        0.57        0.00     25.47 o 
   7   9   1       42.13       40.65     21.00 o 
   8   9   1        1.91      -28.30     18.87 o 
  -6  10   1       43.47       36.68     21.71 o 
  -5  10   1        2.20      -18.48     18.12 o 
  -4  10   1      143.00      153.12     23.90 o 
  -3  10   1      168.42      200.46     24.52 o 
  -2  10   1       25.36      -31.61     21.07 o 
  -1  10   1       90.21       93.08     28.10 o 
   0  10   1       89.64       79.91     27.22 o 
   1  10   1        5.56       47.18     19.61 o 
   2  10   1      197.42      308.22     37.76 o 
   3  10   1      297.69      344.22     39.51 o 
   4  10   1        7.81      -15.81     23.71 o 
   5  10   1      134.32       86.93     32.49 o 
 -17   0   2        2.62      -16.68     23.71 o 
 -16   0   2      188.88      207.87     24.05 o 
 -15   0   2      364.53      400.67     26.34 o 
 -14   0   2        3.57        8.66     14.16 o 
 -13   0   2      313.00      334.94     22.56 o 
 -12   0   2      706.92      691.92     21.46 o 
 -11   0   2     2273.66     2200.99     33.66 o 
 -10   0   2     3305.37     3138.59     40.83 o 
  -9   0   2     4622.43     4327.26     62.21 o 
  -8   0   2        1.12        2.29      6.93 o 
  -7   0   2     3613.25     3580.46     40.65 o 
  -6   0   2     4844.44     4856.63     51.15 o 
  -5   0   2      215.14      231.31      8.52 o 
  -4   0   2       74.61       76.92      5.42 o 
  -3   0   2     6638.09     6595.74     74.85 o 
  -2   0   2    23101.78    23428.36    449.15 o 
  -1   0   2     4983.01     5116.70     49.19 o 
   0   0   2     2139.82     2136.54     24.81 o 
   1   0   2     1625.76     1829.22     22.78 o 
   2   0   2       61.50       53.50      6.12 o 
   3   0   2     2613.17     2851.93     45.63 o 
   4   0   2     2736.44     2776.21     47.13 o 
   5   0   2     2913.35     2789.10     38.32 o 
   6   0   2     4351.49     4502.67     57.42 o 
   7   0   2     1018.08     1196.16     20.36 o 
   8   0   2     2196.06     2318.66     31.86 o 
   9   0   2     1687.99     1797.31     29.71 o 
  10   0   2      134.07      122.33     11.49 o 
  11   0   2      883.55      857.97     26.74 o 
  12   0   2      943.89      943.09     34.98 o 
  13   0   2       21.09       -5.92     29.42 o 
  14   0   2      960.51      916.61     37.96 o 
  15   0   2      313.45      417.21     40.83 o 
  16   0   2       18.66       15.64     20.62 o 
 -17   1   2       27.16       32.30     14.35 o 
 -16   1   2        0.44      -12.32     12.80 o 
 -15   1   2      169.20      200.97     17.73 o 
 -14   1   2      337.33      348.49     13.24 o 
 -13   1   2       58.37       56.24      9.72 o 
 -12   1   2      472.66      506.13     13.50 o 
 -11   1   2     1545.77     1468.63     19.47 o 
 -10   1   2      292.02      281.19     10.12 o 
  -9   1   2     1294.77     1212.54     15.75 o 
  -8   1   2     4433.19     4291.52     34.30 o 
  -7   1   2     2169.50     2244.34     20.40 o 
  -6   1   2       60.59       43.34      4.34 o 
  -5   1   2     3150.58     3058.71     27.98 o 
  -4   1   2      520.77      627.96      9.87 o 
  -3   1   2      611.41      602.96     10.06 o 
  -2   1   2    78623.71    86068.84    925.87 o 
  -1   1   2    24397.35    26650.40    225.18 o 
   0   1   2     3199.51     3553.41     28.72 o 
   1   1   2    53664.71    56869.49    580.54 o 
   2   1   2    35284.91    36245.90    333.66 o 
   3   1   2       58.25       50.74      6.27 o 
   4   1   2     5702.36     5562.16     46.76 o 
   5   1   2     1167.01      916.88     12.74 o 
   6   1   2     1287.46     1287.43     15.11 o 
   7   1   2     4910.08     4766.12     37.34 o 
   8   1   2     5081.48     4588.40     37.15 o 
   9   1   2     1150.41     1003.29     16.90 o 
  10   1   2      307.61      279.53     13.88 o 
  11   1   2     1764.22     1668.26     25.16 o 
  12   1   2      459.00      454.32     17.43 o 
  13   1   2       65.02       59.68     11.99 o 
  14   1   2      698.78      680.69     31.31 o 
  15   1   2       28.60        3.59     14.49 o 
  16   1   2        0.86      -22.93     15.28 o 
 -17   2   2        3.28      -24.62     16.41 o 
 -16   2   2      163.12      180.72     20.66 o 
 -15   2   2      485.19      508.15     18.74 o 
 -14   2   2      187.14      167.71     13.27 o 
 -13   2   2      688.51      627.61     17.65 o 
 -12   2   2      204.00      202.42     11.32 o 
 -11   2   2     1145.72     1121.48     19.76 o 
 -10   2   2      303.88      301.11      9.82 o 
  -9   2   2     2045.47     1939.21     21.03 o 
  -8   2   2      917.81      843.66     12.64 o 
  -7   2   2      143.99      187.00     12.18 o 
  -6   2   2     5122.70     5027.76     40.35 o 
  -5   2   2     3797.18     3685.60     32.37 o 
  -4   2   2     3392.53     3647.42     34.09 o 
  -3   2   2    20580.05    21933.19    167.62 o 
  -2   2   2    11997.63    12673.55    107.03 o 
  -1   2   2       38.83       37.88      5.73 o 
   0   2   2      848.70      904.58     14.45 o 
   1   2   2        1.49        5.67      3.30 o 
   2   2   2      395.25      435.32      9.44 o 
   3   2   2      825.16      871.49     15.70 o 
   4   2   2      561.88      605.68     13.62 o 
   5   2   2     1644.54     1587.96     23.25 o 
   6   2   2      108.34      157.75      7.44 o 
   7   2   2      481.44      544.34     12.34 o 
   8   2   2      564.82      477.58     12.17 o 
   9   2   2      585.75      543.27     15.57 o 
  10   2   2      179.70      171.94     14.46 o 
  11   2   2      581.32      574.03     16.86 o 
  12   2   2      391.69      392.78     15.09 o 
  13   2   2        9.37        3.92     11.38 o 
  14   2   2      177.90      200.57     15.63 o 
  15   2   2      642.80      623.53     25.10 o 
  16   2   2       64.72       48.48     16.73 o 
 -17   3   2       69.93       34.56     25.49 o 
 -16   3   2       12.36       -3.89     16.88 o 
 -15   3   2       47.15       33.29     16.99 o 
 -14   3   2      337.60      349.32     22.96 o 
 -13   3   2      119.74      141.37     18.12 o 
 -12   3   2      913.99      882.40     27.38 o 
 -11   3   2        3.05       10.18      9.22 o 
 -10   3   2      352.97      402.92     12.23 o 
  -9   3   2     1248.48     1121.23     17.15 o 
  -8   3   2     2806.59     2602.36     29.78 o 
  -7   3   2      734.07      751.78     15.14 o 
  -6   3   2      836.84      752.99     12.13 o 
  -5   3   2     3678.31     3190.64     29.33 o 
  -4   3   2      560.59      522.77      9.00 o 
  -3   3   2      529.96      496.18     10.02 o 
  -2   3   2      826.18     1015.85     15.16 o 
  -1   3   2     3910.40     3953.00     60.22 o 
   0   3   2      293.22      265.41     12.72 o 
   1   3   2     6090.80     6213.27     70.11 o 
   2   3   2     6532.13     6353.00     57.12 o 
   3   3   2        7.20       11.56      4.61 o 
   4   3   2    11730.91    11704.55    114.43 o 
   5   3   2     7495.57     6965.42     72.61 o 
   6   3   2     1591.26     1531.32     24.79 o 
   7   3   2     1801.83     1764.41     25.52 o 
   8   3   2     4903.11     4492.02     48.96 o 
   9   3   2      845.70      746.98     17.68 o 
  10   3   2      184.73      172.57     12.06 o 
  11   3   2      636.64      607.40     17.84 o 
  12   3   2      221.98      229.35     14.14 o 
  13   3   2      185.76      191.04     13.36 o 
  14   3   2      525.29      515.07     22.78 o 
  15   3   2       39.94       70.74     14.50 o 
  16   3   2       78.67       42.56     14.89 o 
 -16   4   2       82.83      108.72     26.34 o 
 -15   4   2      181.94      194.44     25.49 o 
 -14   4   2        3.32      -11.09     18.00 o 
 -13   4   2      468.67      488.78     30.35 o 
 -12   4   2        4.61       -2.98     17.09 o 
 -11   4   2      828.25      797.25     48.74 o 
 -10   4   2      386.43      390.92     19.08 o 
  -9   4   2     1465.24     1482.39     23.31 o 
  -8   4   2      667.00      633.13     14.07 o 
  -7   4   2       10.75       17.93      6.11 o 
  -6   4   2     1353.24     1354.30     20.65 o 
  -5   4   2     1226.13     1195.83     16.96 o 
  -4   4   2     1325.72     1498.14     18.89 o 
  -3   4   2      200.74      171.05      8.84 o 
  -2   4   2     2698.23     2888.38     50.92 o 
  -1   4   2     4642.67     4870.56    107.13 o 
   0   4   2     6650.07     6932.67    143.13 o 
   1   4   2      627.12      640.93     18.44 o 
   2   4   2      457.90      480.27     14.02 o 
   3   4   2     1560.12     1590.73     25.16 o 
   4   4   2      426.06      472.97     12.46 o 
   5   4   2      440.76      431.49     15.43 o 
   6   4   2     2020.46     1986.72     30.29 o 
   7   4   2      471.90      469.72     15.50 o 
   8   4   2      311.91      299.40     13.78 o 
   9   4   2      493.45      453.04     15.38 o 
  10   4   2       89.41      127.69     11.65 o 
  11   4   2      123.58      107.74     11.47 o 
  12   4   2      559.82      593.65     18.36 o 
  13   4   2       81.40       94.03     12.30 o 
  14   4   2       15.54      -16.05     10.70 o 
  15   4   2      622.98      666.42     26.08 o 
 -15   5   2       35.90       26.55     21.72 o 
 -14   5   2      119.28      161.41     24.87 o 
 -13   5   2       17.30       19.44     19.83 o 
 -12   5   2      152.79      149.82     23.21 o 
 -11   5   2      234.71      194.66     23.84 o 
 -10   5   2      852.82      795.15     34.98 o 
  -9   5   2      327.06      369.88     26.88 o 
  -8   5   2     1065.26      991.14     31.34 o 
  -7   5   2       97.80      123.44     13.43 o 
  -6   5   2      483.65      443.26     13.21 o 
  -5   5   2     1686.87     1563.22     24.11 o 
  -4   5   2      633.55      612.10     15.10 o 
  -3   5   2       15.34       13.25      8.11 o 
  -2   5   2     4553.80     4820.08     78.85 o 
  -1   5   2     2417.24     2627.30     70.25 o 
   0   5   2      582.34      561.11     28.98 o 
   1   5   2     3659.21     3674.90     59.24 o 
   2   5   2     2806.96     2742.24     39.63 o 
   3   5   2       29.15       23.84      8.68 o 
   4   5   2     3661.35     3540.35     47.47 o 
   5   5   2     4057.60     4104.22     67.89 o 
   6   5   2      107.30       92.11     13.36 o 
   7   5   2     1885.45     1875.16     32.24 o 
   8   5   2      738.80      772.24     22.78 o 
   9   5   2        6.51       11.13     10.79 o 
  10   5   2      325.45      325.64     17.61 o 
  11   5   2      546.02      536.62     17.69 o 
  12   5   2       68.03       48.81     11.72 o 
  13   5   2      126.04      127.17     14.54 o 
  14   5   2      298.39      302.34     24.84 o 
 -14   6   2        0.16       -9.21     20.43 o 
 -13   6   2      228.61      181.15     26.75 o 
 -12   6   2      223.77      226.62     26.61 o 
 -11   6   2       26.27       23.84     24.59 o 
 -10   6   2      644.37      687.04     39.08 o 
  -9   6   2      306.83      354.61     27.76 o 
  -8   6   2       94.36       87.33     20.46 o 
  -7   6   2      129.05      144.75     21.88 o 
  -6   6   2      623.31      677.25     31.59 o 
  -5   6   2       41.98       29.35     12.94 o 
  -4   6   2      115.06      115.78     13.63 o 
  -3   6   2      767.35      767.98     21.19 o 
  -2   6   2      839.81      858.19     22.08 o 
  -1   6   2      455.30      577.80     35.12 o 
   0   6   2     1263.79     1222.60     32.27 o 
   1   6   2      441.63      404.34     20.79 o 
   2   6   2       85.35       77.88     11.52 o 
   3   6   2      452.11      472.57     17.89 o 
   4   6   2       23.56       34.53     13.64 o 
   5   6   2       70.78       89.55     15.42 o 
   6   6   2      646.29      591.87     26.30 o 
   7   6   2       17.90       10.32     14.75 o 
   8   6   2       14.33       19.22     12.65 o 
   9   6   2      421.75      408.25     18.83 o 
  10   6   2       37.49       35.10     12.85 o 
  11   6   2       70.03       76.39     21.94 o 
  12   6   2       92.42      108.19     23.21 o 
  13   6   2        9.20       14.51     24.33 o 
 -13   7   2       73.35       70.27     25.00 o 
 -12   7   2      275.64      278.51     29.99 o 
 -11   7   2      115.76      151.29     25.49 o 
 -10   7   2       56.72       35.24     20.87 o 
  -9   7   2       46.69       50.41     20.68 o 
  -8   7   2      122.50      100.33     21.71 o 
  -7   7   2       66.62       87.02     40.39 o 
  -6   7   2       22.80       -3.28     22.39 o 
  -5   7   2      609.65      593.87     46.54 o 
  -4   7   2        3.60       11.50     13.23 o 
  -3   7   2       24.36       37.50     16.63 o 
  -2   7   2      426.66      499.80     27.30 o 
  -1   7   2      148.90      133.47     25.47 o 
   0   7   2       22.50        2.48     14.24 o 
   1   7   2      444.16      514.42     24.22 o 
   2   7   2      159.99      196.53     15.02 o 
   3   7   2       50.64       51.57     15.39 o 
   4   7   2      655.93      692.96     27.40 o 
   5   7   2       12.35      -12.28     13.96 o 
   6   7   2      462.76      477.63     21.16 o 
   7   7   2      208.40      245.81     17.57 o 
   8   7   2      242.64      263.62     32.05 o 
   9   7   2        3.65        5.49     20.44 o 
  10   7   2      111.36      135.04     36.44 o 
  11   7   2       83.38       49.87     22.83 o 
  12   7   2        7.44       14.90     36.00 o 
 -11   8   2       59.40       85.60     24.63 o 
 -10   8   2       43.33       54.26     23.21 o 
  -9   8   2      112.63      155.45     25.00 o 
  -8   8   2       21.02       60.28     21.63 o 
  -7   8   2      325.91      346.53     28.83 o 
  -6   8   2      269.65      274.49     26.06 o 
  -5   8   2        0.77        6.95     17.00 o 
  -4   8   2      372.16      368.42     31.61 o 
  -3   8   2      392.17      395.68     26.06 o 
  -2   8   2      107.03      118.88     19.22 o 
  -1   8   2      139.29      134.21     19.22 o 
   0   8   2      294.84      289.34     21.73 o 
   1   8   2        7.62       -6.42     11.94 o 
   2   8   2      248.92      236.78     20.88 o 
   3   8   2      588.93      547.73     32.49 o 
   4   8   2      103.39       93.82     17.22 o 
   5   8   2       42.00       15.81     28.10 o 
   6   8   2      352.27      358.74     27.00 o 
   7   8   2      209.96      182.91     30.73 o 
   8   8   2       12.52       28.10     26.34 o 
   9   8   2       56.94       65.05     22.87 o 
  10   8   2       20.38       30.34     35.12 o 
  -9   9   2        2.69      -22.22     35.12 o 
  -8   9   2       31.50        0.94     42.59 o 
  -7   9   2        9.47      -23.67     30.29 o 
  -6   9   2        9.22        5.21     19.22 o 
  -5   9   2      141.37      119.13     22.35 o 
  -4   9   2       46.32       30.36     20.64 o 
  -3   9   2        0.12       10.61     24.15 o 
  -2   9   2      277.08      239.72     33.37 o 
  -1   9   2        9.12       -1.18     15.37 o 
   0   9   2       38.14       49.17     24.59 o 
   1   9   2      111.29       92.99     20.64 o 
   2   9   2       29.21       28.98     28.98 o 
   3   9   2        0.70       -3.51     30.73 o 
   4   9   2      468.86      446.96     43.03 o 
   5   9   2       67.89       78.52     21.98 o 
   6   9   2        3.62       17.56     25.47 o 
   7   9   2      376.49      455.74     46.54 o 
   8   9   2        3.47       23.87     22.04 o 
  -6  10   2       46.91       39.45     21.98 o 
  -5  10   2        0.03      -21.42     18.75 o 
  -4  10   2      109.12       93.08     30.73 o 
  -3  10   2      181.53      198.45     34.25 o 
  -2  10   2        1.62      -10.43     17.00 o 
   1  10   2       28.25       34.25     34.25 o 
   2  10   2       31.47       11.42     33.37 o 
   3  10   2      164.98      137.09     24.63 o 
   4  10   2       78.52       99.23     30.73 o 
 -18   1   3        0.02       16.68     27.22 o 
 -17   1   3       11.10       -9.01     18.06 o 
 -16   1   3        4.44        2.71     12.89 o 
 -15   1   3        4.22       -5.56     12.44 o 
 -14   1   3      126.63      136.55     10.99 o 
 -13   1   3      487.99      476.66     13.51 o 
 -12   1   3       31.63       35.17      8.38 o 
 -11   1   3       12.69       24.34      7.62 o 
 -10   1   3      191.27      214.12      9.05 o 
  -9   1   3       31.40       34.99      6.14 o 
  -8   1   3        5.54        6.73      5.26 o 
  -7   1   3       90.58      111.80      6.09 o 
  -6   1   3      424.31      439.76      9.49 o 
  -5   1   3     3680.18     4035.33     34.82 o 
  -4   1   3    27862.37    28822.41    243.19 o 
  -3   1   3       82.54       93.55      6.59 o 
  -2   1   3      343.55      411.56      7.16 o 
  -1   1   3     2076.44     2284.41     19.76 o 
   0   1   3     1778.85     1951.80     15.45 o 
   1   1   3      817.51      877.91     11.75 o 
   2   1   3      105.21      108.31      5.77 o 
   3   1   3      297.04      271.24     10.02 o 
   4   1   3      600.89      581.49     14.41 o 
   5   1   3     1287.87     1508.87     17.35 o 
   6   1   3        2.51       17.16      5.01 o 
   7   1   3      626.66      607.29     12.88 o 
   8   1   3      185.79      187.99      7.75 o 
   9   1   3       64.42       60.48      8.03 o 
  10   1   3       54.28       38.25      9.43 o 
  11   1   3      110.11      106.91     12.89 o 
  12   1   3        2.06      -12.65     10.66 o 
  13   1   3       42.36       52.27     15.34 o 
  14   1   3      149.90      124.53     16.50 o 
  15   1   3        2.86      -18.20     13.88 o 
  16   1   3        8.07       24.04     16.48 o 
 -17   2   3        3.30       -2.45     48.30 o 
 -16   2   3        8.50       -2.83     16.80 o 
 -15   2   3        4.35      -22.96     15.31 o 
 -14   2   3       91.67      101.50     13.76 o 
 -13   2   3       58.28       49.98     11.35 o 
 -12   2   3       11.13       -2.35      9.90 o 
 -11   2   3        0.63      -11.69      7.79 o 
 -10   2   3      173.31      187.41      9.58 o 
  -9   2   3      314.37      315.59      9.70 o 
  -8   2   3      158.28      161.93      7.87 o 
  -7   2   3       10.77        6.48      5.08 o 
  -6   2   3       51.12       61.81      5.10 o 
  -5   2   3      430.99      484.01      8.85 o 
  -4   2   3     2070.73     2276.42     29.01 o 
  -3   2   3     5749.68     5881.39     60.26 o 
  -2   2   3     1087.84     1075.60     16.78 o 
  -1   2   3      263.08      299.12      7.07 o 
   0   2   3     1666.31     1794.56     17.31 o 
   1   2   3       72.15       74.10      7.38 o 
   2   2   3      119.11      117.10      5.73 o 
   3   2   3        0.63       -1.15      5.68 o 
   4   2   3       15.18       13.45      6.47 o 
   5   2   3     1615.31     1818.24     26.74 o 
   6   2   3      610.33      704.08     15.17 o 
   7   2   3        0.18       -0.20      6.97 o 
   8   2   3       29.39       22.90      9.07 o 
   9   2   3       36.96       30.08      9.28 o 
  10   2   3        4.96       -6.84      8.83 o 
  11   2   3        4.57        7.41      9.61 o 
  12   2   3       17.15       -4.86      9.51 o 
  13   2   3       76.20       64.89     13.23 o 
  14   2   3       69.71       54.03     13.24 o 
  15   2   3        0.06       -7.76     14.10 o 
  16   2   3        3.62       12.21     15.68 o 
 -17   3   3        2.94       -2.22     20.68 o 
 -16   3   3        8.66       17.08     17.56 o 
 -15   3   3        0.01       22.69     16.65 o 
 -14   3   3       27.83       34.84     18.07 o 
 -13   3   3        1.56        9.23     17.30 o 
 -12   3   3      551.44      505.34     23.01 o 
 -11   3   3       63.02       65.92      9.80 o 
 -10   3   3       28.09       31.65      8.20 o 
  -9   3   3      256.06      314.96     12.70 o 
  -8   3   3        8.88       19.44      6.47 o 
  -7   3   3       23.06       31.61      5.83 o 
  -6   3   3      282.98      308.76      8.76 o 
  -5   3   3     2168.79     2108.88     22.75 o 
  -4   3   3       39.00       20.59      3.61 o 
  -3   3   3      867.77      946.33     12.65 o 
  -2   3   3      803.03      752.79     16.39 o 
  -1   3   3       54.63       66.13      8.37 o 
   0   3   3      255.05      217.04      9.51 o 
   1   3   3      174.02      179.28      5.84 o 
   2   3   3     1049.19     1093.35     12.66 o 
   3   3   3      102.92      116.76      7.81 o 
   4   3   3     5979.35     6349.98     66.85 o 
   5   3   3       66.48       66.88      8.72 o 
   6   3   3     1766.53     1641.54     27.06 o 
   7   3   3     1270.11     1221.96     24.63 o 
   8   3   3      239.82      256.39     13.14 o 
   9   3   3       36.22       17.58     10.37 o 
  10   3   3      148.83      133.13     15.53 o 
  11   3   3      132.09      128.47     13.19 o 
  12   3   3       37.40       30.71     10.42 o 
  13   3   3      189.09      186.10     13.79 o 
  14   3   3        5.85       -2.81     14.56 o 
  15   3   3       19.98      -13.37     12.81 o 
 -16   4   3      108.31       81.34     28.10 o 
 -15   4   3       47.61       15.61     26.78 o 
 -14   4   3       11.16      -10.41     18.57 o 
 -13   4   3       20.53       -3.05     18.12 o 
 -12   4   3      777.30      789.26     34.08 o 
 -11   4   3       12.69       -5.87     17.30 o 
 -10   4   3      648.66      617.02     23.66 o 
  -9   4   3     1582.18     1501.78     27.08 o 
  -8   4   3      164.26      155.58     11.51 o 
  -7   4   3      967.50      915.85     14.99 o 
  -6   4   3     1387.15     1335.93     17.26 o 
  -5   4   3     3424.96     3293.76     33.71 o 
  -4   4   3       20.01        4.75      4.45 o 
  -3   4   3      789.62      751.81     13.93 o 
  -2   4   3      174.42      231.27     14.24 o 
  -1   4   3      445.58      447.59     16.76 o 
   0   4   3      173.75      199.86     16.48 o 
   1   4   3      102.79      114.74      7.41 o 
   2   4   3       38.72       35.99      5.53 o 
   3   4   3      183.57      179.47      7.74 o 
   4   4   3     1929.25     1977.01     23.70 o 
   5   4   3      295.40      319.90     13.55 o 
   6   4   3      501.02      590.28     19.12 o 
   7   4   3      332.40      311.39     15.16 o 
   8   4   3      221.25      261.87     15.12 o 
   9   4   3        9.40        5.66     10.32 o 
  10   4   3        3.57        2.67      9.82 o 
  11   4   3       13.44        9.21     10.15 o 
  12   4   3        3.43       -3.89     10.17 o 
  13   4   3       11.57        2.05     11.08 o 
  14   4   3      261.88      306.89     16.53 o 
  15   4   3       48.05       29.62     14.76 o 
 -16   5   3        4.96       -5.11     22.15 o 
 -15   5   3        3.20       -2.43     20.68 o 
 -14   5   3       19.13       10.48     20.46 o 
 -13   5   3       91.54       59.96     20.87 o 
 -12   5   3        3.19      -30.83     31.61 o 
 -11   5   3      183.20      187.49     23.23 o 
 -10   5   3       25.24       43.92     19.61 o 
  -9   5   3      188.41      234.07     20.61 o 
  -8   5   3       26.51       45.03     12.65 o 
  -7   5   3        4.77        4.83     11.48 o 
  -6   5   3      136.23      134.91     11.29 o 
  -5   5   3      157.42      155.63     13.43 o 
  -4   5   3        0.30        1.36      6.44 o 
  -3   5   3       45.13       25.69      8.09 o 
  -2   5   3      581.53      591.57     22.95 o 
  -1   5   3      531.40      596.37     29.42 o 
   0   5   3      637.75      631.86     17.56 o 
   1   5   3     1784.07     1774.09     26.74 o 
   2   5   3      245.99      290.63     11.26 o 
   3   5   3      780.46      774.21     18.93 o 
   4   5   3     3162.85     3217.89     57.01 o 
   5   5   3       13.40       23.72     12.31 o 
   6   5   3       68.05       41.09     13.61 o 
   7   5   3     1224.98     1266.96     26.93 o 
   8   5   3      662.32      661.68     19.52 o 
   9   5   3        8.01        9.01     11.57 o 
  10   5   3      135.88      156.88     12.41 o 
  11   5   3       63.30       51.99     11.19 o 
  12   5   3        0.02      -14.61     10.26 o 
  13   5   3      278.24      313.21     16.65 o 
  14   5   3        8.56        7.71     12.74 o 
 -14   6   3        1.24      -12.99     21.95 o 
 -13   6   3      139.44      163.86     25.72 o 
 -12   6   3      164.19      143.93     28.98 o 
 -11   6   3        4.98       -3.91     18.98 o 
 -10   6   3      291.37      284.69     29.86 o 
  -9   6   3      573.62      594.36     32.22 o 
  -8   6   3       53.83       56.20     20.00 o 
  -7   6   3      453.55      466.05     28.48 o 
  -6   6   3     1859.33     1807.75     76.40 o 
  -5   6   3      114.15      111.19     36.00 o 
  -4   6   3       55.51       55.53     12.35 o 
  -3   6   3      684.21      647.17     39.51 o 
  -2   6   3      496.44      428.57     23.28 o 
  -1   6   3       75.13       54.11     14.50 o 
   0   6   3     1409.35     1387.75     27.87 o 
   1   6   3     1081.58     1060.05     21.31 o 
   2   6   3       31.79       36.24     10.99 o 
   3   6   3      669.57      636.95     26.35 o 
   4   6   3       49.99       44.09     22.39 o 
   5   6   3      251.73      274.12     25.47 o 
   6   6   3       12.17       -0.74     14.89 o 
   7   6   3      262.65      285.76     20.88 o 
   8   6   3       27.36       24.84     13.06 o 
   9   6   3      105.69      101.09     14.00 o 
  10   6   3       31.87       38.72     12.41 o 
  11   6   3        0.14       -3.80     11.78 o 
  12   6   3        5.91       -3.03     15.08 o 
  13   6   3        6.52       -8.40     17.16 o 
 -13   7   3       15.41       -8.88     31.61 o 
 -12   7   3        0.36      -18.94     20.63 o 
 -11   7   3      193.71      212.94     26.75 o 
 -10   7   3      143.55      150.34     24.47 o 
  -9   7   3       23.84        1.56     19.20 o 
  -8   7   3      177.84      211.78     24.63 o 
  -7   7   3       35.48       30.22     24.15 o 
  -6   7   3        0.20        6.16     25.90 o 
  -5   7   3      237.25      296.06     24.74 o 
  -4   7   3      400.33      467.87     27.30 o 
  -3   7   3      381.18      404.31     25.37 o 
  -2   7   3      272.40      323.81     22.95 o 
  -1   7   3       14.75       15.51     19.80 o 
   0   7   3      730.94      750.25     22.96 o 
   1   7   3      759.25      742.22     23.87 o 
   2   7   3      103.72       88.34     17.86 o 
   3   7   3       89.71       81.08     16.86 o 
   4   7   3     1539.62     1472.98     38.40 o 
   5   7   3        2.54       -3.01     13.81 o 
   6   7   3      131.51      163.71     24.59 o 
   7   7   3      299.24      289.45     22.35 o 
   8   7   3      161.22      161.17     16.88 o 
   9   7   3        4.03       -8.29     13.43 o 
  10   7   3      157.93      211.51     21.92 o 
  11   7   3      181.06      208.51     27.13 o 
 -11   8   3       22.30        5.66     21.94 o 
 -10   8   3      204.64      242.86     28.83 o 
  -9   8   3      269.66      306.92     29.37 o 
  -8   8   3       15.84       -7.90     18.50 o 
  -7   8   3       87.93      112.00     30.73 o 
  -6   8   3      568.70      548.85     31.65 o 
  -5   8   3      241.09      251.65     24.52 o 
  -4   8   3      271.56      298.06     24.84 o 
  -3   8   3      503.53      467.33     27.63 o 
  -2   8   3      173.99      155.17     19.84 o 
  -1   8   3       58.61       48.28     16.45 o 
   0   8   3      451.95      466.90     25.43 o 
   1   8   3      300.36      290.15     22.57 o 
   2   8   3        1.18       11.77     16.07 o 
   3   8   3      884.51      859.95     36.00 o 
   4   8   3      125.06      101.35     18.03 o 
   5   8   3      516.71      545.83     28.10 o 
   6   8   3       37.92       63.56     18.19 o 
   7   8   3        0.22       -7.15     21.07 o 
   8   8   3        2.67      -19.70     19.41 o 
   9   8   3       14.98       23.71     28.10 o 
  10   8   3       15.74       59.44     63.22 o 
  -9   9   3       21.27       19.83     22.25 o 
  -8   9   3      103.84      131.31     24.81 o 
  -7   9   3        6.30      -12.71     19.49 o 
  -6   9   3        5.32      -21.64     18.25 o 
  -5   9   3      325.92      367.09     37.32 o 
  -4   9   3        7.64       16.56     17.88 o 
  -3   9   3      238.32      270.46     35.12 o 
  -2   9   3       55.08       60.07     26.34 o 
  -1   9   3        1.91        3.51     23.71 o 
   0   9   3      164.77      171.39     22.57 o 
   1   9   3      421.22      461.94     27.84 o 
   2   9   3       14.36        3.42     17.02 o 
   3   9   3       23.43       32.70     17.38 o 
   4   9   3     1180.61     1239.89     64.10 o 
   5   9   3      104.17       89.57     35.12 o 
   6   9   3      254.04      270.05     57.52 o 
   7   9   3       93.62      123.81     32.49 o 
  -5  10   3       17.04      -32.49     25.47 o 
  -4  10   3      219.64      201.97     34.25 o 
  -3  10   3       50.77       30.71     28.54 o 
  -2  10   3       28.55       -0.88     25.47 o 
  -1  10   3       36.61       38.64     26.34 o 
   0  10   3      150.82      183.86     24.24 o 
   1  10   3        5.51      -34.25     31.61 o 
   2  10   3       80.52        7.90     34.25 o 
   3  10   3      153.52      101.86     37.76 o 
   4  10   3       69.77       59.87     22.57 o 
 -17   0   4       36.12       60.68     27.66 o 
 -16   0   4       38.98       21.46     43.03 o 
 -15   0   4       33.79       24.24     14.89 o 
 -14   0   4      211.37      250.43     16.20 o 
 -13   0   4      304.39      357.14     17.32 o 
 -12   0   4      109.24      128.67     13.19 o 
 -11   0   4      144.72      156.80     12.97 o 
 -10   0   4     2153.83     2227.74     32.80 o 
  -9   0   4     1102.53     1167.51     21.60 o 
  -8   0   4      179.21      173.24     11.57 o 
  -7   0   4       49.89       72.72     14.49 o 
  -6   0   4     4861.89     5114.69     77.61 o 
  -5   0   4       37.22       98.44     17.12 o 
  -4   0   4     3991.26     3877.73     84.30 o 
  -3   0   4     3603.77     3557.22     77.27 o 
  -2   0   4     1060.53     1170.13     15.90 o 
  -1   0   4    22795.08    23787.46    220.77 o 
   0   0   4    19285.89    20436.14    190.53 o 
   1   0   4       63.07       68.99      6.17 o 
   2   0   4      486.26      530.34     18.33 o 
   3   0   4      572.84      491.11     18.97 o 
   4   0   4      934.68     1117.20     28.06 o 
   5   0   4     3503.74     3468.95     60.14 o 
   6   0   4      624.85      573.33     25.29 o 
   7   0   4       13.31        9.24      8.87 o 
   8   0   4      887.58      870.05     19.69 o 
   9   0   4     3229.80     3152.19     49.92 o 
  10   0   4     1344.90     1200.60     30.88 o 
  11   0   4        2.62      -18.04     17.69 o 
  12   0   4      585.29      553.96     44.34 o 
  13   0   4       36.18       17.09     21.95 o 
  14   0   4        5.92        1.92     28.10 o 
  15   0   4      134.40      182.27     25.53 o 
 -18   1   4       52.10       26.34     34.25 o 
 -17   1   4      155.78      176.50     38.64 o 
 -16   1   4       34.99        7.53     14.73 o 
 -15   1   4       41.76       16.66     12.21 o 
 -14   1   4      817.05      797.29     23.04 o 
 -13   1   4       91.07       95.71     11.27 o 
 -12   1   4       14.42       -1.01      8.55 o 
 -11   1   4      887.46      839.60     16.60 o 
 -10   1   4      321.38      294.64     11.29 o 
  -9   1   4     1319.59     1214.48     16.87 o 
  -8   1   4     4154.80     4040.28     37.81 o 
  -7   1   4      957.75      971.17     14.16 o 
  -6   1   4     3346.76     3308.44     33.97 o 
  -5   1   4     1228.88     1192.34     18.99 o 
  -4   1   4      397.70      352.64     11.95 o 
  -3   1   4     1109.89     1032.93     13.58 o 
  -2   1   4       63.02       68.20      6.44 o 
  -1   1   4      101.42      108.07      4.36 o 
   0   1   4       13.45       23.48      4.33 o 
   1   1   4      610.00      623.08      9.32 o 
   2   1   4     2640.51     2713.06     25.01 o 
   3   1   4      748.01      753.72     15.75 o 
   4   1   4     4300.34     4075.89     46.46 o 
   5   1   4     2321.26     2305.67     31.89 o 
   6   1   4      114.78      141.14      9.52 o 
   7   1   4     2278.84     2194.98     25.14 o 
   8   1   4      352.61      341.55     12.22 o 
   9   1   4      523.62      451.45     17.74 o 
  10   1   4      411.62      385.40     14.33 o 
  11   1   4        4.05        6.58     11.01 o 
  12   1   4       44.42       35.74     16.10 o 
  13   1   4      609.60      617.46     24.22 o 
  14   1   4       33.01       29.78     14.83 o 
  15   1   4       38.07       42.32     15.61 o 
 -17   2   4       19.84       32.46     17.55 o 
 -16   2   4      126.97      130.28     19.63 o 
 -15   2   4      584.15      554.00     26.58 o 
 -14   2   4      966.09      942.25     26.50 o 
 -13   2   4       38.20       14.96     12.38 o 
 -12   2   4       71.15       52.60     10.62 o 
 -11   2   4      277.06      303.10     13.11 o 
 -10   2   4     1597.01     1526.16     21.53 o 
  -9   2   4      927.36      931.35     16.09 o 
  -8   2   4       25.94       23.20      5.91 o 
  -7   2   4     3050.42     2872.32     27.72 o 
  -6   2   4     7748.50     7699.83     63.02 o 
  -5   2   4     2413.32     2477.83     30.94 o 
  -4   2   4     2158.22     2345.96     29.19 o 
  -3   2   4       76.38       63.18      6.56 o 
  -2   2   4     1137.47     1205.38     15.66 o 
  -1   2   4     1763.51     1757.00     17.00 o 
   0   2   4     2843.79     2870.41     28.12 o 
   1   2   4        0.99        6.02      4.19 o 
   2   2   4     2566.55     2621.47     24.26 o 
   3   2   4      220.01      174.65      9.09 o 
   4   2   4      589.60      605.91     15.91 o 
   5   2   4     1356.22     1207.47     23.70 o 
   6   2   4     3506.47     3123.62     40.63 o 
   7   2   4     1576.15     1390.03     26.85 o 
   8   2   4      347.96      345.76     20.79 o 
   9   2   4     1144.14      986.56     21.90 o 
  10   2   4      824.01      706.64     18.35 o 
  11   2   4       56.88       29.53     11.21 o 
  12   2   4      108.08       95.89     13.48 o 
  13   2   4      574.56      576.80     21.31 o 
  14   2   4      128.92      106.43     17.19 o 
  15   2   4      176.96      184.24     23.70 o 
 -17   3   4      131.12      145.55     24.87 o 
 -16   3   4      166.80      160.75     24.24 o 
 -15   3   4      399.95      434.55     29.63 o 
 -14   3   4      264.79      240.44     24.63 o 
 -13   3   4        0.81       -2.73     13.89 o 
 -12   3   4        3.76       -7.56     13.68 o 
 -11   3   4      557.36      516.64     19.77 o 
 -10   3   4      473.09      437.05     17.51 o 
  -9   3   4      545.47      504.89     15.17 o 
  -8   3   4     3092.60     3016.59     30.33 o 
  -7   3   4     4888.99     4838.31     42.88 o 
  -6   3   4     9759.25     9855.44     79.50 o 
  -5   3   4     1166.11     1119.29     31.69 o 
  -4   3   4      740.87      687.16     11.69 o 
  -3   3   4     1170.10     1204.74     19.53 o 
  -2   3   4     4825.16     4692.31     69.68 o 
  -1   3   4     1195.82     1174.10     15.72 o 
   0   3   4     3106.89     3199.17     28.50 o 
   1   3   4     4803.51     4951.49     41.73 o 
   2   3   4     2338.05     2356.44     22.51 o 
   3   3   4      940.84      973.35     19.97 o 
   4   3   4     1642.70     1526.00     24.56 o 
   5   3   4      592.06      609.40     17.65 o 
   6   3   4       98.54       85.56     10.90 o 
   7   3   4      934.13      918.31     23.19 o 
   8   3   4      235.06      248.13     16.20 o 
   9   3   4      111.26      106.62     12.86 o 
  10   3   4      372.85      349.98     14.74 o 
  11   3   4        1.32      -13.06      9.44 o 
  12   3   4      388.83      364.90     16.01 o 
  13   3   4      950.21      964.01     31.48 o 
  14   3   4       88.74       93.83     14.91 o 
  15   3   4       11.12       -2.35     15.37 o 
 -16   4   4       36.08       28.37     27.22 o 
 -15   4   4      173.07      150.18     24.00 o 
 -14   4   4      456.92      406.01     29.25 o 
 -13   4   4       18.78       15.50     18.57 o 
 -12   4   4      243.63      265.12     32.93 o 
 -11   4   4      147.80      158.07     16.44 o 
 -10   4   4     1420.48     1451.04     35.74 o 
  -9   4   4      400.83      382.43     16.61 o 
  -8   4   4     1053.81      994.45     22.22 o 
  -7   4   4     1408.80     1327.51     24.52 o 
  -6   4   4     5809.93     5603.88     59.29 o 
  -5   4   4     2576.51     2700.25     30.62 o 
  -4   4   4      525.25      375.41     11.79 o 
  -3   4   4     1345.93     1390.26     19.15 o 
  -2   4   4       59.59       67.92     10.50 o 
  -1   4   4     1679.22     1622.39     26.00 o 
   0   4   4     1874.06     1788.95     26.83 o 
   1   4   4        8.53       10.95      5.57 o 
   2   4   4     2884.79     2852.33     27.20 o 
   3   4   4     9459.68     9333.18     83.75 o 
   4   4   4      486.79      433.86     15.79 o 
   5   4   4     4392.38     4467.05     53.05 o 
   6   4   4     3519.24     3497.61     45.74 o 
   7   4   4      900.15      857.95     22.88 o 
   8   4   4      278.09      293.42     16.44 o 
   9   4   4     1105.36     1060.32     23.78 o 
  10   4   4      357.01      307.60     15.51 o 
  11   4   4       58.91       80.67     11.63 o 
  12   4   4      423.13      463.35     17.62 o 
  13   4   4      264.75      265.21     15.67 o 
  14   4   4      101.70      126.77     16.03 o 
 -16   5   4        1.04        3.84     22.35 o 
 -15   5   4       45.26       29.48     22.35 o 
 -14   5   4      149.88      133.83     26.34 o 
 -13   5   4       12.11      -12.73     19.41 o 
 -12   5   4      180.72      160.07     23.50 o 
 -11   5   4      554.64      540.40     36.00 o 
 -10   5   4      198.90      205.53     16.94 o 
  -9   5   4      118.22      134.98     13.09 o 
  -8   5   4      579.25      528.08     22.02 o 
  -7   5   4      601.65      539.02     21.26 o 
  -6   5   4      129.06      153.96     14.38 o 
  -5   5   4     1316.19     1220.22     27.66 o 
  -4   5   4      616.69      554.89     24.12 o 
  -3   5   4      829.35      887.22     27.63 o 
  -2   5   4     2998.97     2881.55     52.15 o 
  -1   5   4      806.56      773.39     19.37 o 
   0   5   4      228.70      259.03     11.92 o 
   1   5   4     1065.37     1071.34     18.78 o 
   2   5   4     1045.78     1011.88     21.74 o 
   3   5   4       58.29       71.98     12.97 o 
   4   5   4     1663.54     1617.91     33.59 o 
   5   5   4       32.47       38.52     11.13 o 
   6   5   4      160.18      147.43     13.17 o 
   7   5   4      808.13      725.85     22.07 o 
   8   5   4      397.80      424.29     18.82 o 
   9   5   4       51.72       25.63     21.35 o 
  10   5   4      460.93      427.29     19.28 o 
  11   5   4      182.96      192.83     14.07 o 
  12   5   4       15.92       30.09     11.38 o 
  13   5   4      335.36      332.92     17.16 o 
 -15   6   4       49.50       10.04     23.38 o 
 -14   6   4       30.89       -8.76     24.59 o 
 -13   6   4      254.13      251.60     28.00 o 
 -12   6   4      128.32      149.60     33.81 o 
 -11   6   4        6.66       -2.08     18.77 o 
 -10   6   4      342.59      389.44     28.00 o 
  -9   6   4      416.73      454.92     29.37 o 
  -8   6   4        3.72       -5.79     12.60 o 
  -7   6   4      288.35      292.48     18.93 o 
  -6   6   4      338.91      326.63     24.47 o 
  -5   6   4        1.32        0.96     37.76 o 
  -4   6   4      537.04      479.66     25.43 o 
  -3   6   4      477.33      498.83     24.47 o 
  -2   6   4       57.70       71.07     15.13 o 
  -1   6   4      408.79      398.80     17.51 o 
   0   6   4      760.17      770.89     19.20 o 
   1   6   4       14.53        0.98     10.42 o 
   2   6   4      531.41      461.89     24.00 o 
   3   6   4       77.47       68.24     17.56 o 
   4   6   4      252.10      224.68     18.97 o 
   5   6   4      173.94      172.61     25.03 o 
   6   6   4      428.33      423.72     24.26 o 
   7   6   4       41.15       53.44     24.66 o 
   8   6   4      130.69      134.43     16.93 o 
   9   6   4      254.68      275.30     17.48 o 
  10   6   4       26.31       33.07     13.56 o 
  11   6   4       50.20       70.48     13.95 o 
  12   6   4       84.32       93.88     14.68 o 
 -13   7   4       10.40      -10.73     20.88 o 
 -12   7   4       80.04       97.42     24.87 o 
 -11   7   4      223.94      201.39     37.76 o 
 -10   7   4       26.33       22.92     20.38 o 
  -9   7   4      104.39      103.12     21.88 o 
  -8   7   4      352.26      395.00     28.48 o 
  -7   7   4       41.11       27.10     18.25 o 
  -6   7   4      266.82      299.20     25.10 o 
  -5   7   4       77.45      105.28     19.75 o 
  -4   7   4      337.68      305.62     23.85 o 
  -3   7   4        0.98      -17.23     14.75 o 
  -2   7   4      323.60      343.67     48.30 o 
  -1   7   4      253.72      248.21     16.37 o 
   0   7   4       29.32       20.98     12.80 o 
   1   7   4      199.50      207.76     20.46 o 
   2   7   4       12.59      -13.64     15.11 o 
   3   7   4      183.86      159.58     18.97 o 
   4   7   4       28.98       46.52     15.75 o 
   5   7   4      710.38      657.70     30.05 o 
   6   7   4        3.62       21.33     16.22 o 
   7   7   4      163.03      165.54     20.79 o 
   8   7   4       67.86       67.95     22.69 o 
   9   7   4       13.27      -10.68     19.49 o 
  10   7   4       21.18        1.44     16.48 o 
  11   7   4        8.56       30.44     18.45 o 
 -11   8   4        2.49      -14.85     21.25 o 
 -10   8   4       89.19       99.35     24.47 o 
  -9   8   4       30.69       -9.41     19.61 o 
  -8   8   4        1.04      -39.75     46.10 o 
  -7   8   4      212.73      215.53     25.14 o 
  -6   8   4        1.51        1.89     17.62 o 
  -5   8   4       17.37       -9.02     16.86 o 
  -4   8   4      167.64      163.94     21.36 o 
  -3   8   4      138.94      151.27     19.75 o 
  -2   8   4        0.43       -4.13     14.75 o 
  -1   8   4       78.07       87.27     17.07 o 
   0   8   4       29.91       41.97     18.44 o 
   1   8   4        0.05        2.62     16.57 o 
   2   8   4      666.92      596.16     57.52 o 
   3   8   4       28.67       50.70     17.68 o 
   4   8   4      292.72      303.19     23.21 o 
   5   8   4      218.33      223.92     30.29 o 
   6   8   4      153.39      166.56     20.96 o 
   7   8   4       12.21        2.28     17.54 o 
   8   8   4       15.80       19.25     24.59 o 
   9   8   4       55.93       48.86     22.79 o 
  -9   9   4       64.63       47.05     22.50 o 
  -8   9   4       28.93        5.06     21.00 o 
  -7   9   4       10.31        5.41     19.75 o 
  -6   9   4      169.61      173.55     24.47 o 
  -5   9   4      149.12      165.24     23.85 o 
  -4   9   4      126.51      115.91     29.86 o 
  -3   9   4      181.48      171.23     30.73 o 
  -2   9   4      163.69      156.40     20.74 o 
  -1   9   4       31.53       40.39     25.47 o 
   0   9   4       61.13      102.34     21.07 o 
   1   9   4      122.22      116.37     20.87 o 
   2   9   4      272.67      318.69     25.48 o 
   3   9   4      153.50      117.85     20.96 o 
   4   9   4      253.97      286.17     35.12 o 
   5   9   4      328.43      351.24     43.91 o 
   6   9   4       24.27       -4.39     35.12 o 
   7   9   4       28.33       -6.65     27.22 o 
  -5  10   4        5.31      -36.88     24.59 o 
  -4  10   4      121.04      101.86     30.73 o 
  -3  10   4       18.07        6.15     26.34 o 
  -2  10   4        4.46       -7.90     24.59 o 
  -1  10   4       21.40        4.31     20.43 o 
   0  10   4       25.57       -2.24     19.20 o 
   1  10   4       19.10       40.44     20.79 o 
   2  10   4       38.87       85.18     36.00 o 
   3  10   4       23.51        3.51     36.00 o 
 -18   1   5       11.40      -28.98     33.37 o 
 -17   1   5        8.41      -30.36     20.24 o 
 -16   1   5        8.70      -22.20     25.72 o 
 -15   1   5       98.83       91.14     21.93 o 
 -14   1   5       58.22       61.05     12.12 o 
 -13   1   5       16.82       14.23     11.06 o 
 -12   1   5        4.83       -7.95     10.32 o 
 -11   1   5        8.20       -2.19      8.74 o 
 -10   1   5       22.45       13.62      9.67 o 
  -9   1   5       84.45       92.73      9.60 o 
  -8   1   5       71.69       61.33      9.61 o 
  -7   1   5       88.00      143.56     10.18 o 
  -6   1   5      542.54      542.89     15.02 o 
  -5   1   5      694.87      718.51     15.36 o 
  -4   1   5      827.45      856.38     12.82 o 
  -3   1   5       43.42       47.03      4.44 o 
  -2   1   5     1276.73     1263.19     12.47 o 
  -1   1   5       97.94      110.73      4.87 o 
   0   1   5       98.01      100.37      4.82 o 
   1   1   5       24.60       21.20      4.13 o 
   2   1   5      176.91      187.96      6.47 o 
   3   1   5        2.48       -3.98      6.52 o 
   4   1   5       10.62        7.42      7.67 o 
   5   1   5       25.58       34.31      9.22 o 
   6   1   5       14.77       28.31     10.20 o 
   7   1   5       68.51       80.20      9.88 o 
   8   1   5        0.25      -10.10     11.16 o 
   9   1   5        5.76      -14.45      9.63 o 
  10   1   5      259.44      219.71     14.78 o 
  11   1   5      209.10      211.29     17.19 o 
  12   1   5       76.96       65.57     15.30 o 
  13   1   5        2.32      -22.61     20.03 o 
  14   1   5        0.01       21.05     15.97 o 
  15   1   5        0.90       -0.98     14.81 o 
 -17   2   5       41.49        2.69     36.44 o 
 -16   2   5      158.27      183.59     38.20 o 
 -15   2   5      115.28       82.37     19.21 o 
 -14   2   5       72.19       51.54     16.16 o 
 -13   2   5        4.72      -17.93     11.95 o 
 -12   2   5        9.80       16.24     12.40 o 
 -11   2   5        2.92        1.70     11.03 o 
 -10   2   5       21.64       31.31      8.92 o 
  -9   2   5       40.20       37.22      8.15 o 
  -8   2   5       76.95       95.27      8.03 o 
  -7   2   5     2276.60     2393.64     32.70 o 
  -6   2   5      120.12      128.42      9.29 o 
  -5   2   5      107.43      141.83      8.96 o 
  -4   2   5       80.99       93.89      7.66 o 
  -3   2   5        3.53        9.45      5.68 o 
  -2   2   5        5.37        9.39      3.36 o 
  -1   2   5       99.43      108.78      5.55 o 
   0   2   5      574.80      558.07      9.20 o 
   1   2   5      777.56      867.10     12.08 o 
   2   2   5      424.00      470.00      9.55 o 
   3   2   5     1391.73     1531.25     21.09 o 
   4   2   5        5.65       15.60      7.80 o 
   5   2   5      240.99      231.00     12.48 o 
   6   2   5      101.86       95.94     11.55 o 
   7   2   5       42.50       33.02     11.45 o 
   8   2   5       72.99       84.16     13.31 o 
   9   2   5      292.21      276.88     14.63 o 
  10   2   5        1.07       -4.05     10.19 o 
  11   2   5      368.57      407.18     17.77 o 
  12   2   5      305.29      285.27     16.95 o 
  13   2   5       10.45      -13.34     13.79 o 
  14   2   5        5.95        0.91     14.47 o 
 -17   3   5       19.79      -23.35     21.25 o 
 -16   3   5        5.58       -5.55     27.66 o 
 -15   3   5       29.27       16.08     26.78 o 
 -14   3   5       26.36       25.24     15.40 o 
 -13   3   5       70.49      100.67     16.50 o 
 -12   3   5       31.07       21.68     12.47 o 
 -11   3   5      432.46      461.34     19.04 o 
 -10   3   5       78.42       72.67     11.88 o 
  -9   3   5      291.50      295.89     14.83 o 
  -8   3   5       79.82       77.00     10.55 o 
  -7   3   5     5226.66     5124.89     58.60 o 
  -6   3   5      285.51      230.82     11.25 o 
  -5   3   5      233.24      242.73     10.94 o 
  -4   3   5       28.86       41.46      7.19 o 
  -3   3   5       31.55       22.09      6.66 o 
  -2   3   5      217.99      218.68      7.61 o 
  -1   3   5        4.28        5.69      3.76 o 
   0   3   5      119.98      121.93      5.62 o 
   1   3   5      113.14      157.67     10.01 o 
   2   3   5     7885.56     8532.63     69.13 o 
   3   3   5     1069.21     1152.97     17.17 o 
   4   3   5        7.13       10.22      8.54 o 
   5   3   5       18.53       24.43      9.71 o 
   6   3   5      257.17      257.64     14.46 o 
   7   3   5        2.84      -11.95     10.77 o 
   8   3   5      126.15      123.07     14.04 o 
   9   3   5      101.66       47.64     14.32 o 
  10   3   5       17.62       33.23     10.80 o 
  11   3   5      150.73      182.32     13.12 o 
  12   3   5      105.74      120.35     15.11 o 
  13   3   5       13.23       -0.23     12.97 o 
  14   3   5        3.07      -10.85     15.03 o 
 -16   4   5        0.24      -22.48     20.46 o 
 -15   4   5       84.55       97.65     23.61 o 
 -14   4   5       84.33       78.54     41.27 o 
 -13   4   5        1.12        5.69     18.98 o 
 -12   4   5       13.64       20.18     13.58 o 
 -11   4   5        0.55       -3.34     11.10 o 
 -10   4   5        0.61      -15.55     10.37 o 
  -9   4   5        5.84       11.38     10.30 o 
  -8   4   5       14.20       10.84      9.91 o 
  -7   4   5        0.41        8.64      9.50 o 
  -6   4   5     3417.65     3306.32     42.91 o 
  -5   4   5      572.44      630.37     17.84 o 
  -4   4   5      112.59      130.02     11.29 o 
  -3   4   5      753.86      714.37     26.18 o 
  -2   4   5      356.49      349.81     14.59 o 
  -1   4   5       19.30       10.64      6.92 o 
   0   4   5      291.06      289.17      9.59 o 
   1   4   5      258.64      275.04      8.73 o 
   2   4   5      514.05      564.71     12.92 o 
   3   4   5     1882.00     2005.53     29.86 o 
   4   4   5      731.98      689.36     23.70 o 
   5   4   5     1378.26     1465.72     27.79 o 
   6   4   5      327.95      362.23     20.79 o 
   7   4   5        0.72       -9.72     11.28 o 
   8   4   5      385.85      380.54     18.24 o 
   9   4   5      338.43      316.77     17.83 o 
  10   4   5        2.11      -12.25     12.47 o 
  11   4   5      135.45      129.96     13.05 o 
  12   4   5       41.98       31.94     11.64 o 
  13   4   5        7.64        0.52     12.97 o 
 -16   5   5       13.51      -14.12     22.12 o 
 -15   5   5       69.69       93.79     24.63 o 
 -14   5   5       71.25       69.66     22.75 o 
 -13   5   5       19.99       28.03     24.15 o 
 -12   5   5       23.29        9.18     18.98 o 
 -11   5   5      175.96      211.93     18.26 o 
 -10   5   5       25.43       31.18     11.56 o 
  -9   5   5      898.24      891.55     24.09 o 
  -8   5   5      464.13      450.94     17.76 o 
  -7   5   5     1285.81     1263.57     29.83 o 
  -6   5   5      270.26      294.49     21.66 o 
  -5   5   5      825.82      867.59     23.97 o 
  -4   5   5      211.69      266.01     26.27 o 
  -3   5   5        4.28       -7.49     11.75 o 
  -2   5   5      246.53      293.71     32.49 o 
  -1   5   5       20.08       32.35     12.66 o 
   0   5   5      578.85      579.79     17.36 o 
   1   5   5       13.00       12.18      9.18 o 
   2   5   5      755.41      777.74     23.74 o 
   3   5   5       25.22       39.48     10.04 o 
   4   5   5       88.60       59.80     10.82 o 
   5   5   5      299.18      318.73     15.53 o 
   6   5   5       12.80       20.81     11.57 o 
   7   5   5      249.81      229.31     15.77 o 
   8   5   5       53.13       37.14     12.06 o 
   9   5   5        0.48      -16.64     11.49 o 
  10   5   5      101.26       91.78     12.85 o 
  11   5   5       12.27       22.16     11.91 o 
  12   5   5       12.71       11.26     11.15 o 
  13   5   5        1.73      -11.56     11.91 o 
 -14   6   5        1.06      -17.61     22.83 o 
 -13   6   5        7.80      -18.70     20.46 o 
 -12   6   5       18.00        1.49     20.00 o 
 -11   6   5        2.17       -0.37     18.57 o 
 -10   6   5       20.96       34.37     23.71 o 
  -9   6   5       31.15       40.51     14.01 o 
  -8   6   5      261.62      250.13     37.22 o 
  -7   6   5        0.71      -10.39     14.25 o 
  -6   6   5        0.54       -9.66     12.35 o 
  -5   6   5      240.00      282.13     21.71 o 
  -4   6   5      125.23      137.63     18.31 o 
  -3   6   5        0.84       -1.62     13.62 o 
  -2   6   5      398.57      398.15     17.51 o 
  -1   6   5      853.86      827.43     21.85 o 
   0   6   5       88.87       84.38     12.78 o 
   1   6   5      589.47      601.48     27.64 o 
   2   6   5      127.49      128.60     18.14 o 
   3   6   5      306.18      286.90     21.44 o 
   4   6   5      125.49      118.26     18.33 o 
   5   6   5      640.85      682.02     25.69 o 
   6   6   5      341.86      387.24     45.53 o 
   7   6   5       13.50        0.40     21.41 o 
   8   6   5      311.75      367.21     18.37 o 
   9   6   5      230.04      251.14     17.31 o 
  10   6   5       11.55       21.59     11.76 o 
  11   6   5       21.16       20.59     12.32 o 
  12   6   5      193.67      221.50     15.87 o 
 -13   7   5       37.31       16.12     22.98 o 
 -12   7   5       39.78       22.79     22.39 o 
 -11   7   5      189.79      228.17     35.56 o 
 -10   7   5       45.85       17.29     20.00 o 
  -9   7   5       83.36       64.48     20.87 o 
  -8   7   5      460.92      497.86     33.81 o 
  -7   7   5      417.51      380.98     26.68 o 
  -6   7   5       53.47       82.07     18.87 o 
  -5   7   5     1192.86     1135.53     36.63 o 
  -4   7   5      484.29      425.14     27.66 o 
  -3   7   5        7.20       -5.47     14.58 o 
  -2   7   5      649.33      694.18     22.78 o 
  -1   7   5      694.66      645.88     26.75 o 
   0   7   5       52.38       40.03     17.72 o 
   1   7   5      214.13      226.63     21.31 o 
   2   7   5      794.78      731.40     37.76 o 
   3   7   5       39.16       43.95     36.00 o 
   4   7   5      504.37      481.46     25.73 o 
   5   7   5        1.86       34.67     16.57 o 
   6   7   5       36.41       28.07     20.64 o 
   7   7   5      132.89       86.98     19.33 o 
   8   7   5       75.10       80.28     20.30 o 
   9   7   5        0.96       -5.14     14.43 o 
  10   7   5        7.74       -0.95     16.13 o 
 -11   8   5        1.92      -10.62     48.74 o 
 -10   8   5       74.47       73.95     43.03 o 
  -9   8   5       45.70       42.56     21.00 o 
  -8   8   5       24.16      -20.73     18.25 o 
  -7   8   5       70.73       95.65     21.71 o 
  -6   8   5      364.38      373.75     27.58 o 
  -5   8   5       51.30       16.14     17.00 o 
  -4   8   5      187.31      180.78     20.74 o 
  -3   8   5       21.06       33.44     16.00 o 
  -2   8   5       39.27       36.31     15.75 o 
  -1   8   5      161.64      177.40     36.44 o 
   0   8   5       48.11       34.19     17.69 o 
   1   8   5      132.63      123.55     20.20 o 
   2   8   5      259.58      256.12     22.79 o 
   3   8   5     1081.62      982.02     35.87 o 
   4   8   5      160.76      144.47     20.24 o 
   5   8   5      209.51      184.02     22.25 o 
   6   8   5      202.02      180.00     21.52 o 
   7   8   5        5.39      -25.73     17.15 o 
   8   8   5      132.45      184.49     23.37 o 
  -9   9   5       80.90       95.28     43.91 o 
  -8   9   5      108.77      135.14     37.76 o 
  -7   9   5      270.95      212.51     37.32 o 
  -6   9   5      108.25       79.88     21.63 o 
  -5   9   5      477.55      494.38     42.15 o 
  -4   9   5      111.65       86.05     27.22 o 
  -3   9   5        0.23       -3.41     15.75 o 
  -2   9   5      196.23      216.01     32.49 o 
  -1   9   5      193.77      234.09     24.47 o 
   0   9   5        1.83       -8.08     18.03 o 
   1   9   5       46.24       72.24     20.43 o 
   2   9   5      673.06      692.33     33.96 o 
   3   9   5      104.38       84.03     20.43 o 
   4   9   5      249.30      247.90     24.19 o 
   5   9   5       51.65       37.86     19.41 o 
   6   9   5        9.75        9.66     32.49 o 
  -4  10   5       33.99       37.76     28.10 o 
  -3  10   5       43.56       16.68     26.34 o 
  -2  10   5        0.30      -14.52     19.61 o 
  -1  10   5      137.14      169.25     24.68 o 
   0  10   5        0.97       22.40     20.62 o 
   1  10   5        4.61       -3.32     19.80 o 
 -18   0   6       19.84       21.07     35.12 o 
 -17   0   6      290.25      363.54     46.54 o 
 -16   0   6      950.87     1018.19     40.98 o 
 -15   0   6      294.52      317.93     28.83 o 
 -14   0   6       12.23       10.67     20.00 o 
 -13   0   6      412.96      457.97     65.86 o 
 -12   0   6      918.06      924.15     35.95 o 
 -11   0   6       29.40       58.30     18.87 o 
 -10   0   6      845.78      791.32     32.22 o 
  -9   0   6       41.28       89.59     23.71 o 
  -8   0   6     1527.43     1701.92     39.42 o 
  -7   0   6     7976.03     7880.10    117.04 o 
  -6   0   6     2002.63     1995.05     40.35 o 
  -5   0   6       24.00       26.69     10.23 o 
  -4   0   6      378.57      390.36     10.74 o 
  -3   0   6      694.52      795.80     14.13 o 
  -2   0   6       41.75       47.03      5.80 o 
  -1   0   6        6.56        1.27      5.31 o 
   0   0   6     4083.15     4456.03     47.19 o 
   1   0   6      366.04      383.97     11.61 o 
   2   0   6     3320.90     3127.41     36.64 o 
   3   0   6     4325.08     4291.91     69.14 o 
   4   0   6       35.69       69.93     13.15 o 
   5   0   6     3488.92     3252.11     60.63 o 
   6   0   6     3169.45     2901.74     58.75 o 
   7   0   6      417.63      404.13     25.73 o 
   8   0   6     1917.68     1846.63    126.01 o 
   9   0   6     1790.54     1638.48     47.67 o 
  10   0   6      901.61      807.87     70.69 o 
  11   0   6      210.17      213.25     25.03 o 
  12   0   6      164.86      179.36     25.53 o 
  13   0   6        1.50      -23.86     21.51 o 
  14   0   6      141.35      191.12     26.80 o 
 -18   1   6       12.49       -7.90     35.12 o 
 -17   1   6       49.72       39.38     35.36 o 
 -16   1   6       18.37      -25.95     17.30 o 
 -15   1   6      469.96      495.75     22.09 o 
 -14   1   6      178.68      172.02     16.60 o 
 -13   1   6       58.29       76.87     14.71 o 
 -12   1   6      460.47      486.74     20.13 o 
 -11   1   6      464.07      457.81     18.78 o 
 -10   1   6       62.16       92.03     12.86 o 
  -9   1   6      598.78      622.86     20.50 o 
  -8   1   6     3809.24     3847.51     47.30 o 
  -7   1   6     1046.00     1039.45     20.63 o 
  -6   1   6     3806.06     3700.31     43.79 o 
  -5   1   6     6427.04     6211.26     58.16 o 
  -4   1   6      228.72      244.08      7.02 o 
  -3   1   6     5671.81     5446.37     39.44 o 
  -2   1   6    15571.85    15284.18    114.69 o 
  -1   1   6     1579.95     1600.28     15.23 o 
   0   1   6     5656.50     5740.72     41.87 o 
   1   1   6     1094.19      928.91     11.77 o 
   2   1   6     1373.29     1393.57     17.33 o 
   3   1   6      623.61      589.70     16.15 o 
   4   1   6      757.98      748.11     20.02 o 
   5   1   6        2.61       -1.67     10.39 o 
   6   1   6      647.55      605.83     20.60 o 
   7   1   6     3517.39     3462.37     47.68 o 
   8   1   6     2382.60     2384.03     39.54 o 
   9   1   6      578.15      615.52     22.87 o 
  10   1   6       79.01       74.51     15.25 o 
  11   1   6     1099.90     1112.11     30.04 o 
  12   1   6       25.21       27.64     14.40 o 
  13   1   6      166.02      182.60     18.41 o 
  14   1   6       98.83      121.15     18.03 o 
 -17   2   6        0.32      -15.48     22.12 o 
 -16   2   6      925.25      937.81     38.09 o 
 -15   2   6      165.73      148.55     19.73 o 
 -14   2   6        4.00       -2.11     12.94 o 
 -13   2   6      259.26      248.31     16.87 o 
 -12   2   6      575.67      549.64     21.04 o 
 -11   2   6        7.08       10.66     11.97 o 
 -10   2   6     1309.04     1122.62     25.23 o 
  -9   2   6     1483.66     1422.92     26.97 o 
  -8   2   6      237.67      209.99     12.66 o 
  -7   2   6     7398.36     7045.20     75.62 o 
  -6   2   6     2919.81     2717.10     39.29 o 
  -5   2   6      144.81      126.65     11.66 o 
  -4   2   6     1571.74     1496.96     23.05 o 
  -3   2   6     1989.33     1978.63     23.55 o 
  -2   2   6        2.14        2.32      3.81 o 
  -1   2   6     3772.46     3689.06     29.09 o 
   0   2   6     1321.46     1194.79     14.28 o 
   1   2   6      271.39      313.54      9.30 o 
   2   2   6      223.35      182.02      6.97 o 
   3   2   6     2849.10     2701.44     30.63 o 
   4   2   6       50.14       37.14      9.50 o 
   5   2   6     1376.61     1314.28     26.13 o 
   6   2   6      764.44      689.57     21.91 o 
   7   2   6      185.23      197.20     15.13 o 
   8   2   6     1031.60      978.85     26.68 o 
   9   2   6        4.78       -0.89     12.44 o 
  10   2   6        8.23       23.69     13.94 o 
  11   2   6      110.35      135.45     14.20 o 
  12   2   6      297.54      328.02     21.12 o 
  13   2   6        2.14        5.67     14.33 o 
  14   2   6      135.33      134.02     18.30 o 
 -17   3   6      238.86      203.56     28.12 o 
 -16   3   6       62.62       37.09     21.88 o 
 -15   3   6      236.98      217.11     56.20 o 
 -14   3   6      155.45      130.77     18.46 o 
 -13   3   6      100.68      128.97     24.30 o 
 -12   3   6      546.87      525.03     20.77 o 
 -11   3   6      273.01      266.11     16.05 o 
 -10   3   6      393.51      435.30     18.37 o 
  -9   3   6     1769.94     1675.66     29.72 o 
  -8   3   6     6457.78     6407.25     71.89 o 
  -7   3   6      592.10      582.84     22.69 o 
  -6   3   6     3358.92     3237.07     44.99 o 
  -5   3   6     3401.65     3371.41     41.71 o 
  -4   3   6     1049.83      968.67     19.18 o 
  -3   3   6      532.93      506.43     14.46 o 
  -2   3   6     2976.08     2903.47     25.47 o 
  -1   3   6      446.92      468.93     10.09 o 
   0   3   6     1236.14     1212.79     15.39 o 
   1   3   6     2108.47     2042.76     21.74 o 
   2   3   6     1680.65     1689.12     19.78 o 
   3   3   6     1667.69     1660.07     27.70 o 
   4   3   6     4101.58     3966.66     57.16 o 
   5   3   6     1393.66     1427.80     27.48 o 
   6   3   6      198.47      201.97     14.46 o 
   7   3   6     1725.19     1708.85     32.27 o 
   8   3   6      731.38      667.01     23.25 o 
   9   3   6       98.69       97.08     14.12 o 
  10   3   6       17.87        2.33     10.36 o 
  11   3   6      948.85      835.46     30.42 o 
  12   3   6       19.78        9.07     13.61 o 
  13   3   6      196.92      183.97     19.36 o 
 -16   4   6      205.68      185.51     27.13 o 
 -15   4   6       57.78       59.82     22.12 o 
 -14   4   6       12.78        1.11     30.29 o 
 -13   4   6      134.44      142.63     27.44 o 
 -12   4   6      156.43      167.22     14.58 o 
 -11   4   6        3.80        0.42     11.33 o 
 -10   4   6      197.63      222.21     16.86 o 
  -9   4   6      806.17      790.88     22.61 o 
  -8   4   6        2.46       17.17     10.65 o 
  -7   4   6     2468.89     2402.20     35.88 o 
  -6   4   6     1442.64     1409.67     26.11 o 
  -5   4   6     1034.90      999.95     21.51 o 
  -4   4   6     3007.54     2814.10     37.38 o 
  -3   4   6      700.05      654.83     19.37 o 
  -2   4   6      384.92      346.10     13.31 o 
  -1   4   6     2580.10     2469.27     28.42 o 
   0   4   6     2162.85     1978.13     21.63 o 
   1   4   6       88.43      108.91      6.81 o 
   2   4   6     1661.41     1654.83     22.96 o 
   3   4   6      551.09      484.70     17.43 o 
   4   4   6      375.29      433.21     17.01 o 
   5   4   6      830.67      825.97     23.12 o 
   6   4   6      346.43      347.94     17.00 o 
   7   4   6       29.99       17.78     12.10 o 
   8   4   6     1273.54     1100.65     39.29 o 
   9   4   6      224.49      291.07     27.12 o 
  10   4   6       40.45       32.69     11.46 o 
  11   4   6      367.96      369.65     18.09 o 
  12   4   6      154.15      192.64     16.44 o 
  13   4   6        0.06       -5.60     13.49 o 
 -15   5   6      110.95      128.61     25.63 o 
 -14   5   6       86.09       68.53     22.98 o 
 -13   5   6        2.89      -27.05     18.98 o 
 -12   5   6      223.32      280.51     26.51 o 
 -11   5   6      509.63      559.50     21.45 o 
 -10   5   6      117.93      128.79     13.60 o 
  -9   5   6        3.31        4.11     11.54 o 
  -8   5   6     2001.69     1943.40     33.75 o 
  -7   5   6       31.99       20.60     11.09 o 
  -6   5   6     1385.67     1348.92     31.26 o 
  -5   5   6     1696.77     1660.19     33.46 o 
  -4   5   6       95.70      107.06     12.97 o 
  -3   5   6      521.20      553.16     23.90 o 
  -2   5   6     2092.47     2084.05     34.42 o 
  -1   5   6      171.71      203.11     15.34 o 
   0   5   6       20.00       20.48     10.65 o 
   1   5   6     3713.28     3694.46     45.37 o 
   2   5   6       88.80       97.06     10.75 o 
   3   5   6      650.09      611.03     19.39 o 
   4   5   6     1396.14     1404.51     27.89 o 
   5   5   6      285.25      350.73     18.38 o 
   6   5   6      133.32      105.75     13.49 o 
   7   5   6      790.64      754.15     23.41 o 
   8   5   6      336.38      324.58     18.03 o 
   9   5   6      266.76      227.54     17.06 o 
  10   5   6      293.71      312.00     17.10 o 
  11   5   6      114.17      112.89     14.38 o 
  12   5   6        3.35        5.11     11.50 o 
 -14   6   6       34.69       13.38     22.50 o 
 -13   6   6      162.37      180.17     34.25 o 
 -12   6   6       92.34      103.31     22.98 o 
 -11   6   6        1.26      -12.37     25.90 o 
 -10   6   6      373.42      388.60     22.10 o 
  -9   6   6      118.81      113.33     16.37 o 
  -8   6   6       22.06       14.45     13.74 o 
  -7   6   6      216.88      227.17     18.02 o 
  -6   6   6      284.69      318.29     19.08 o 
  -5   6   6        3.39        8.63     15.75 o 
  -4   6   6      566.30      538.55     66.74 o 
  -3   6   6      629.35      627.91     27.24 o 
  -2   6   6       16.64       25.11     11.78 o 
  -1   6   6      638.79      608.15     21.99 o 
   0   6   6      673.02      635.28     23.07 o 
   1   6   6      311.66      332.60     22.79 o 
   2   6   6        1.98        2.92     16.22 o 
   3   6   6      252.56      253.97     21.52 o 
   4   6   6        2.50      -19.17     12.78 o 
   5   6   6      430.61      455.10     21.93 o 
   6   6   6      372.84      377.57     26.87 o 
   7   6   6        1.18        6.04     13.94 o 
   8   6   6      262.09      260.64     17.45 o 
   9   6   6      262.16      260.85     23.70 o 
  10   6   6       12.77       -2.45     10.98 o 
  11   6   6       10.59       15.50     12.72 o 
 -13   7   6        0.02      -16.76     34.69 o 
 -12   7   6       81.15       57.15     24.24 o 
 -11   7   6      239.23      258.23     28.48 o 
 -10   7   6       21.87       28.31     20.63 o 
  -9   7   6      187.18      196.21     24.74 o 
  -8   7   6      222.65      305.00     26.38 o 
  -7   7   6        0.41       -5.09     16.63 o 
  -6   7   6       49.42       52.16     17.88 o 
  -5   7   6      426.85      439.74     46.98 o 
  -4   7   6      121.25      116.50     18.25 o 
  -3   7   6       84.96       77.12     13.55 o 
  -2   7   6      588.91      652.32     26.98 o 
  -1   7   6       64.72       53.74     18.35 o 
   0   7   6      348.28      354.77     68.93 o 
   1   7   6        5.85        5.24     16.22 o 
   2   7   6        1.65      -20.53     15.27 o 
   3   7   6       13.50       -6.77     15.11 o 
   4   7   6      291.61      283.70     52.69 o 
   5   7   6      135.46      132.68     25.47 o 
   6   7   6        5.66      -16.15     15.56 o 
   7   7   6      114.37      102.99     19.79 o 
   8   7   6       62.01       54.15     28.08 o 
   9   7   6       39.42       76.22     18.06 o 
 -11   8   6       16.13       -8.11     21.98 o 
 -10   8   6      115.40       25.92     21.49 o 
  -9   8   6       44.29        4.63     19.37 o 
  -8   8   6      194.32      200.13     24.74 o 
  -7   8   6       29.47       45.83     19.75 o 
  -6   8   6      191.27      177.88     27.22 o 
  -5   8   6       43.44       17.75     22.83 o 
  -4   8   6      308.44      314.36     32.49 o 
  -3   8   6      127.64      135.35     18.87 o 
  -2   8   6        2.09      -19.32     16.66 o 
  -1   8   6      152.42      153.12     21.31 o 
   0   8   6      292.54      326.55     46.98 o 
   1   8   6      460.00      478.56     27.84 o 
   2   8   6       16.05        1.99     17.04 o 
   3   8   6      526.63      470.50     28.48 o 
   4   8   6        5.31        2.82     18.88 o 
   5   8   6      182.03      174.39     43.47 o 
   6   8   6      144.99      204.91     22.90 o 
   7   8   6       22.48       32.33     36.88 o 
   8   8   6       19.22      -26.14     18.62 o 
  -8   9   6       72.52       84.17     22.87 o 
  -7   9   6        8.85       -3.25     18.87 o 
  -6   9   6       38.91       15.81     25.47 o 
  -5   9   6      157.46      116.79     29.86 o 
  -4   9   6        7.20       -4.49     16.73 o 
  -3   9   6       26.93       51.81     27.22 o 
  -2   9   6       66.97       78.31     21.31 o 
  -1   9   6       70.75       66.41     20.24 o 
   0   9   6       17.71        8.65     32.93 o 
   1   9   6      159.42      150.10     22.54 o 
   2   9   6       25.15        8.94     19.14 o 
   3   9   6      103.70       65.57     20.46 o 
   4   9   6      111.12      102.17     21.92 o 
   5   9   6        4.40      -26.32     25.47 o 
 -17   1   7       11.29       10.72     18.86 o 
 -16   1   7        0.12      -22.97     15.34 o 
 -15   1   7        3.52      -10.26     14.68 o 
 -14   1   7        0.53       -4.88     14.00 o 
 -13   1   7       14.58       13.16     13.93 o 
 -12   1   7       31.29       24.57     13.93 o 
 -11   1   7        0.07       -3.65     12.89 o 
 -10   1   7        4.92       14.61     12.38 o 
  -9   1   7      250.18      284.08     15.45 o 
  -8   1   7      156.93      169.75     12.92 o 
  -7   1   7       90.48      122.44     10.96 o 
  -6   1   7       33.64       40.59      6.49 o 
  -5   1   7        0.36       -2.73      4.83 o 
  -4   1   7       47.16       48.24      4.72 o 
  -3   1   7        3.70        1.53      4.19 o 
  -2   1   7       38.83       37.30      4.74 o 
  -1   1   7     1068.69     1094.69     13.05 o 
   0   1   7     1060.48     1226.56     13.96 o 
   1   1   7        1.11       -5.98      4.48 o 
   2   1   7      121.74      142.78      7.40 o 
   3   1   7       38.37       58.03      9.29 o 
   4   1   7       18.52       21.76      9.87 o 
   5   1   7       68.00       84.22     12.34 o 
   6   1   7      101.35      125.48     13.73 o 
   7   1   7       34.13       14.89     12.92 o 
   8   1   7      158.22      173.13     16.41 o 
   9   1   7      394.96      416.32     20.41 o 
  10   1   7      120.41      113.18     24.08 o 
  11   1   7       29.34       15.70     28.39 o 
  12   1   7        0.88       -0.99     14.39 o 
  13   1   7        0.26        6.79     17.11 o 
 -17   2   7       45.29       42.69     25.17 o 
 -16   2   7       10.53      -21.36     20.84 o 
 -15   2   7        0.57      -12.22     13.83 o 
 -14   2   7       32.56       -1.10     13.55 o 
 -13   2   7      142.36      117.40     15.51 o 
 -12   2   7       59.88       53.21     14.11 o 
 -11   2   7        1.18        7.71     14.14 o 
 -10   2   7      373.39      420.58     18.06 o 
  -9   2   7      269.20      313.52     15.93 o 
  -8   2   7       25.07       22.39     10.47 o 
  -7   2   7      343.85      347.23     14.42 o 
  -6   2   7      277.12      317.84      9.60 o 
  -5   2   7       16.94       32.35      4.92 o 
  -4   2   7      985.23      941.04     21.16 o 
  -3   2   7     1204.42     1184.81     13.49 o 
  -2   2   7       91.13      120.88      5.70 o 
  -1   2   7       57.36       49.40      5.08 o 
   0   2   7     1135.00     1135.89     14.80 o 
   1   2   7     1467.61     1514.36     20.35 o 
   2   2   7       13.97        9.61      5.78 o 
   3   2   7       95.00      132.52      9.16 o 
   4   2   7      119.60      148.48     13.69 o 
   5   2   7       51.16       64.57     11.90 o 
   6   2   7       14.98       10.36     11.44 o 
   7   2   7        0.24      -18.14     12.22 o 
   8   2   7      258.97      284.58     17.73 o 
   9   2   7      104.07      104.62     15.30 o 
  10   2   7      187.38      177.69     19.65 o 
  11   2   7        9.27       17.22     14.27 o 
  12   2   7        3.38      -12.55     14.09 o 
  13   2   7        1.13       -7.25     14.63 o 
 -17   3   7       14.22       -9.46     24.15 o 
 -16   3   7       14.12      -28.31     21.00 o 
 -15   3   7        2.05      -28.04     22.99 o 
 -14   3   7       46.89       20.45     13.34 o 
 -13   3   7       90.09       89.51     14.13 o 
 -12   3   7       29.63       61.66     22.87 o 
 -11   3   7       61.03       68.04     13.33 o 
 -10   3   7       15.73       17.46     11.85 o 
  -9   3   7       44.56       59.32     11.98 o 
  -8   3   7      224.03      195.34     20.28 o 
  -7   3   7      404.00      388.72     15.66 o 
  -6   3   7      136.80      166.65     11.77 o 
  -5   3   7      515.40      456.72     16.35 o 
  -4   3   7      421.77      404.60     15.25 o 
  -3   3   7       99.71      112.93      6.99 o 
  -2   3   7       54.89       61.60      5.22 o 
  -1   3   7      111.91      128.68      7.14 o 
   0   3   7      128.93      159.65      7.43 o 
   1   3   7      975.02      984.97     15.42 o 
   2   3   7      113.77      130.93      8.99 o 
   3   3   7      380.25      395.34     15.51 o 
   4   3   7      134.24      120.72     12.41 o 
   5   3   7        0.24       -8.24     10.45 o 
   6   3   7      278.72      322.95     16.99 o 
   7   3   7      633.01      617.51     22.68 o 
   8   3   7        7.91       15.04     18.12 o 
   9   3   7       14.75       17.26     13.02 o 
  10   3   7      136.28      141.37     16.52 o 
  11   3   7        0.69       -7.78     13.31 o 
  12   3   7        5.51      -14.33     13.99 o 
  13   3   7       15.61       26.81     15.86 o 
 -16   4   7       85.37       73.70     24.74 o 
 -15   4   7       39.09       21.22     21.72 o 
 -14   4   7        8.30       26.20     18.25 o 
 -13   4   7       92.97      115.46     14.40 o 
 -12   4   7       73.56       95.50     15.08 o 
 -11   4   7      393.34      357.25     17.80 o 
 -10   4   7       88.67      107.15     13.60 o 
  -9   4   7      412.62      431.70     18.43 o 
  -8   4   7        5.72       14.41     10.93 o 
  -7   4   7     1179.87     1140.69     24.87 o 
  -6   4   7     1358.60     1479.31     27.65 o 
  -5   4   7       22.81       50.07     10.65 o 
  -4   4   7      272.93      275.61     13.36 o 
  -3   4   7      284.97      331.24     14.83 o 
  -2   4   7       50.00       37.09      7.22 o 
  -1   4   7      204.92      193.97      7.98 o 
   0   4   7      450.85      473.60     11.97 o 
   1   4   7      346.27      396.48     12.85 o 
   2   4   7       45.73       37.04      9.67 o 
   3   4   7      504.05      531.73     19.16 o 
   4   4   7      530.83      569.18     20.21 o 
   5   4   7       16.95       37.92     11.72 o 
   6   4   7       97.54      106.38     15.63 o 
   7   4   7      315.78      339.64     17.75 o 
   8   4   7      271.26      228.88     16.55 o 
   9   4   7        7.10      -18.50     12.34 o 
  10   4   7        0.07       -7.99     12.87 o 
  11   4   7        0.81        1.60     13.87 o 
  12   4   7        1.71        6.24     12.83 o 
 -15   5   7        0.27      -38.72     40.83 o 
 -14   5   7        6.02       29.81     28.10 o 
 -13   5   7       14.58      -29.10     19.49 o 
 -12   5   7      105.51      137.81     25.86 o 
 -11   5   7        0.39       -1.05     12.72 o 
 -10   5   7      801.04      739.50     30.08 o 
  -9   5   7      362.69      371.59     17.95 o 
  -8   5   7      114.27      132.42     13.99 o 
  -7   5   7       59.94      102.17     20.03 o 
  -6   5   7       18.41       12.25     12.74 o 
  -5   5   7       13.56       36.98     12.82 o 
  -4   5   7       63.29      105.98     13.63 o 
  -3   5   7      194.59      227.44     23.18 o 
  -2   5   7      209.04      189.10     12.48 o 
  -1   5   7     2235.34     2250.06     32.12 o 
   0   5   7      277.85      300.76     13.48 o 
   1   5   7        1.13       14.49      9.07 o 
   2   5   7       43.19       78.29     11.07 o 
   3   5   7      818.04      878.50     23.14 o 
   4   5   7      229.24      239.55     15.14 o 
   5   5   7       45.22       44.07     11.79 o 
   6   5   7      661.44      692.97     22.13 o 
   7   5   7      365.69      376.14     21.93 o 
   8   5   7        8.33       -5.22     12.10 o 
   9   5   7      158.89      155.81     16.35 o 
  10   5   7      104.86       98.67     16.19 o 
  11   5   7       52.37       44.47     13.44 o 
 -14   6   7       16.82        5.42     22.57 o 
 -13   6   7       50.96       31.15     22.35 o 
 -12   6   7       54.38       52.06     22.12 o 
 -11   6   7       32.65       24.13     15.21 o 
 -10   6   7      411.44      401.19     28.33 o 
  -9   6   7       39.20       12.64     14.61 o 
  -8   6   7        0.22       -9.10     12.94 o 
  -7   6   7      591.33      585.49     25.51 o 
  -6   6   7      677.49      726.91     25.49 o 
  -5   6   7        0.51       -2.41     15.37 o 
  -4   6   7      541.56      582.64     27.30 o 
  -3   6   7      734.80      835.81     29.18 o 
  -2   6   7        5.38      -11.54     11.64 o 
  -1   6   7      533.54      548.65     21.74 o 
   0   6   7       66.18       66.38     17.69 o 
   1   6   7     1195.02     1172.66     36.70 o 
   2   6   7       22.05        4.57     16.07 o 
   3   6   7      238.84      244.17     17.93 o 
   4   6   7       15.53       21.91     10.88 o 
   5   6   7       45.19       32.56     11.42 o 
   6   6   7       11.27       21.25     11.96 o 
   7   6   7        1.16      -16.03     11.91 o 
   8   6   7      152.82      141.23     16.00 o 
   9   6   7        0.40       -5.77     12.49 o 
  10   6   7       73.64      116.04     17.05 o 
 -13   7   7        2.15      -28.72     22.39 o 
 -12   7   7        2.11      -13.90     22.39 o 
 -11   7   7      127.39      133.89     24.87 o 
 -10   7   7       72.60       37.99     21.25 o 
  -9   7   7       23.49       14.11     15.13 o 
  -8   7   7        0.58      -27.67     19.35 o 
  -7   7   7        0.24        0.91     17.25 o 
  -6   7   7      118.24      109.96     19.37 o 
  -5   7   7        9.09       -8.26     16.25 o 
  -4   7   7      171.90      182.09     16.67 o 
  -3   7   7      135.24      107.46     18.88 o 
  -2   7   7      249.69      192.03     16.37 o 
  -1   7   7      299.11      315.92     24.24 o 
   0   7   7        4.60        6.00     16.88 o 
   1   7   7      179.24      143.87     20.24 o 
   2   7   7       42.34       19.27     17.04 o 
   3   7   7      147.22      146.29     20.43 o 
   4   7   7       82.12       69.06     19.14 o 
   5   7   7        0.15      -14.96     16.36 o 
   6   7   7      137.11      176.18     36.88 o 
   7   7   7      181.10      217.86     23.00 o 
   8   7   7       20.67        7.00     16.20 o 
   9   7   7       14.84       27.66     17.14 o 
 -11   8   7        1.33      -28.80     36.88 o 
 -10   8   7      171.10      130.44     24.74 o 
  -9   8   7      120.92      106.06     23.50 o 
  -8   8   7       21.59      -13.87     18.35 o 
  -7   8   7      631.33      685.41     35.08 o 
  -6   8   7      564.06      558.71     32.27 o 
  -5   8   7        7.88      -31.61     21.07 o 
  -4   8   7      415.39      477.54     28.54 o 
  -3   8   7      710.30      717.60     33.73 o 
  -2   8   7      152.76      116.93     21.49 o 
  -1   8   7       81.27       90.58     20.24 o 
   0   8   7      609.88      630.03     34.25 o 
   1   8   7      377.96      330.64     46.10 o 
   2   8   7      240.35      267.17     45.22 o 
   3   8   7      134.93      123.25     21.07 o 
   4   8   7       23.23       19.01     25.90 o 
   5   8   7       13.56        8.65     18.62 o 
   6   8   7       86.45       80.21     21.11 o 
   7   8   7       25.17       18.04     19.80 o 
  -8   9   7       51.37       46.44     22.61 o 
  -7   9   7        2.35       12.29     26.34 o 
  -6   9   7       61.13       36.00     27.22 o 
  -5   9   7       65.41       21.07     19.25 o 
  -4   9   7        1.02       -8.78     23.71 o 
  -3   9   7       69.48       78.98     21.72 o 
  -2   9   7       30.02       11.75     19.61 o 
  -1   9   7        3.93      -27.96     30.73 o 
   0   9   7       34.14       18.52     19.65 o 
   1   9   7      200.86      237.71     37.76 o 
   2   9   7        5.25       12.56     18.86 o 
   3   9   7      105.97      102.49     21.60 o 
 -17   0   8       48.84       32.41     25.14 o 
 -16   0   8      166.44      198.52     28.87 o 
 -15   0   8        4.40        7.83     22.95 o 
 -14   0   8      194.00      193.20     26.70 o 
 -13   0   8      385.46      391.74     29.49 o 
 -12   0   8        1.08      -22.54     19.84 o 
 -11   0   8      585.17      605.54     34.08 o 
 -10   0   8       43.37       28.19     18.60 o 
  -9   0   8      248.65      217.17     21.41 o 
  -8   0   8     1129.49     1150.01     81.66 o 
  -7   0   8     6580.35     6222.33    124.69 o 
  -6   0   8      193.29      194.12     11.83 o 
  -5   0   8     6759.53     6466.87     67.08 o 
  -4   0   8    16148.23    15207.60    146.33 o 
  -3   0   8     5241.01     5105.32     54.49 o 
  -2   0   8     8052.82     7902.06     79.96 o 
  -1   0   8    29079.98    29106.45    273.02 o 
   0   0   8     5426.99     5181.10     57.87 o 
   1   0   8      396.20      389.73     16.27 o 
   2   0   8     3781.90     3720.65     44.51 o 
   3   0   8     1328.55     1402.36     36.92 o 
   4   0   8       13.95       -2.12     15.02 o 
   5   0   8     2086.92     2279.37     52.53 o 
   6   0   8     6626.39     6924.21    113.27 o 
   7   0   8      209.59      158.18     22.90 o 
   8   0   8     3339.61     3399.79    117.67 o 
   9   0   8     1776.15     1929.21     54.19 o 
  10   0   8      210.03      237.47     27.21 o 
  11   0   8      164.26      192.95     26.80 o 
  12   0   8      447.73      485.25     34.18 o 
  13   0   8       74.33      155.61     28.22 o 
 -17   1   8      229.94      275.89     21.81 o 
 -16   1   8       24.22       19.53     16.52 o 
 -15   1   8      425.34      509.26     23.51 o 
 -14   1   8      909.47      981.64     28.70 o 
 -13   1   8      386.32      347.32     21.42 o 
 -12   1   8      461.26      504.64     21.33 o 
 -11   1   8      270.32      291.30     18.69 o 
 -10   1   8     1079.03     1073.97     26.21 o 
  -9   1   8      149.30      147.79     13.90 o 
  -8   1   8     1737.19     1681.46     29.74 o 
  -7   1   8     1095.33     1122.18     23.58 o 
  -6   1   8       69.87       54.28      7.67 o 
  -5   1   8     1465.79     1398.84     15.12 o 
  -4   1   8     1626.37     1539.60     16.05 o 
  -3   1   8     1060.86     1039.58     13.08 o 
  -2   1   8     4750.62     4814.58     37.06 o 
  -1   1   8      129.91      178.07      6.68 o 
   0   1   8        3.35       -1.50      5.08 o 
   1   1   8     1319.76     1267.99     15.62 o 
   2   1   8      849.54      789.45     15.06 o 
   3   1   8      433.47      375.78     15.59 o 
   4   1   8     1261.31     1021.88     23.93 o 
   5   1   8       10.76       10.78     11.78 o 
   6   1   8       42.76       61.95     13.51 o 
   7   1   8     4531.19     4028.78     55.32 o 
   8   1   8      950.36     1011.97     28.09 o 
   9   1   8      474.29      512.94     22.21 o 
  10   1   8      358.35      320.05     30.17 o 
  11   1   8       42.62       51.33     16.13 o 
  12   1   8      183.44      215.47     19.86 o 
  13   1   8      259.55      302.30     22.18 o 
 -17   2   8       84.75      104.90     32.19 o 
 -16   2   8      224.35      238.62     19.80 o 
 -15   2   8        1.50      -15.61     14.45 o 
 -14   2   8      271.50      286.50     19.15 o 
 -13   2   8      194.70      150.44     16.52 o 
 -12   2   8        9.40        9.99     13.04 o 
 -11   2   8     1231.21     1222.79     28.52 o 
 -10   2   8      557.55      556.67     21.07 o 
  -9   2   8       12.98       14.07     12.93 o 
  -8   2   8     1573.05     1600.49     29.07 o 
  -7   2   8     4271.44     3999.46     49.94 o 
  -6   2   8     1182.52     1073.06     22.93 o 
  -5   2   8     1339.21     1313.72     22.57 o 
  -4   2   8     7768.28     7269.19     71.78 o 
  -3   2   8     3179.06     3040.68     27.79 o 
  -2   2   8     2284.50     2162.75     29.87 o 
  -1   2   8     7781.04     7196.49     67.92 o 
   0   2   8     3823.89     3596.29     30.42 o 
   1   2   8       17.57       28.34      6.78 o 
   2   2   8     4010.97     3948.79     38.04 o 
   3   2   8     2914.08     2872.05     40.32 o 
   4   2   8       29.55       36.28     11.53 o 
   5   2   8     2111.66     2058.78     45.52 o 
   6   2   8     2212.87     2388.42     39.53 o 
   7   2   8        1.91       -7.26     16.10 o 
   8   2   8      300.54      323.39     22.62 o 
   9   2   8     1157.89     1235.13     31.09 o 
  10   2   8      144.87      181.68     17.68 o 
  11   2   8      207.97      206.48     19.05 o 
  12   2   8      169.92      164.33     19.19 o 
 -17   3   8      182.09      165.27     28.38 o 
 -16   3   8        5.40        8.92     18.28 o 
 -15   3   8      198.66      246.11     22.54 o 
 -14   3   8      354.59      365.83     20.23 o 
 -13   3   8      110.29      106.97     20.41 o 
 -12   3   8       64.61       81.38     18.25 o 
 -11   3   8      700.59      683.43     23.79 o 
 -10   3   8      264.68      291.19     17.03 o 
  -9   3   8      202.80      206.61     15.13 o 
  -8   3   8     1988.96     2035.30     34.35 o 
  -7   3   8      451.40      483.09     18.81 o 
  -6   3   8      590.04      528.84     18.92 o 
  -5   3   8     1033.13      996.16     22.16 o 
  -4   3   8      366.36      378.72     11.86 o 
  -3   3   8      270.11      247.46     10.54 o 
  -2   3   8      710.71      668.91     13.46 o 
  -1   3   8       21.52       19.55      6.15 o 
   0   3   8       39.59       44.18      7.24 o 
   1   3   8      375.04      369.34     11.96 o 
   2   3   8      252.06      234.03     13.42 o 
   3   3   8      113.10      117.27     12.67 o 
   4   3   8       15.56        3.12     11.01 o 
   5   3   8       19.81       39.29     12.09 o 
   6   3   8      182.90      226.99     23.83 o 
   7   3   8      106.81       80.77     14.10 o 
   8   3   8       19.75       15.19     13.26 o 
   9   3   8      234.15      250.76     18.10 o 
  10   3   8      255.41      298.87     20.53 o 
  11   3   8       13.25       15.81     16.35 o 
  12   3   8      124.41      132.21     18.24 o 
 -16   4   8       82.21       80.07     25.00 o 
 -15   4   8        9.94       -7.41     16.26 o 
 -14   4   8       99.03      123.67     18.82 o 
 -13   4   8      159.24      161.07     16.23 o 
 -12   4   8       32.53       47.59     18.25 o 
 -11   4   8        4.28       -2.46     11.83 o 
 -10   4   8      508.46      532.46     20.92 o 
  -9   4   8        1.94       13.69     11.82 o 
  -8   4   8      526.00      515.04     19.96 o 
  -7   4   8     1527.34     1474.91     28.63 o 
  -6   4   8      355.84      324.38     15.64 o 
  -5   4   8      560.11      583.10     19.62 o 
  -4   4   8     1495.55     1444.20     23.67 o 
  -3   4   8      558.25      555.31     16.59 o 
  -2   4   8      306.78      297.26     12.19 o 
  -1   4   8     5130.99     4863.42     49.43 o 
   0   4   8     1293.19     1269.23     20.33 o 
   1   4   8      232.36      230.49     12.77 o 
   2   4   8     2668.18     2647.23     37.72 o 
   3   4   8     1456.68     1411.88     47.78 o 
   4   4   8       10.21       14.25     21.29 o 
   5   4   8      956.73      859.59     23.86 o 
   6   4   8     1050.52     1008.27     31.87 o 
   7   4   8        7.80       -2.91     11.74 o 
   8   4   8      487.07      450.09     25.48 o 
   9   4   8      223.11      216.00     17.52 o 
  10   4   8        0.05        0.04     13.65 o 
  11   4   8      185.57      185.32     18.58 o 
 -15   5   8       75.31       68.54     24.87 o 
 -14   5   8      127.02      131.55     41.71 o 
 -13   5   8       20.39        2.74     15.92 o 
 -12   5   8       38.93       55.96     13.55 o 
 -11   5   8       47.44       42.59     18.50 o 
 -10   5   8      637.24      563.80     21.66 o 
  -9   5   8       11.58       10.36     11.92 o 
  -8   5   8      290.11      335.48     17.52 o 
  -7   5   8      106.94      127.13     13.97 o 
  -6   5   8      153.98      164.95     14.22 o 
  -5   5   8      330.73      338.55     20.79 o 
  -4   5   8       32.75       64.39     17.87 o 
  -3   5   8       91.97       72.33     10.55 o 
  -2   5   8     1624.37     1432.49     26.00 o 
  -1   5   8      261.35      297.20     16.79 o 
   0   5   8      287.87      270.21     17.19 o 
   1   5   8      242.17      278.35     17.63 o 
   2   5   8       12.94       -4.07     13.22 o 
   3   5   8       75.44       83.27     14.70 o 
   4   5   8      173.73      163.20     13.79 o 
   5   5   8       14.29       15.39     11.50 o 
   6   5   8      185.50      192.64     15.57 o 
   7   5   8     1036.07      910.31     26.58 o 
   8   5   8        1.85      -13.14     12.30 o 
   9   5   8      228.47      208.80     17.41 o 
  10   5   8      161.46      162.95     17.59 o 
 -14   6   8       39.03       14.67     22.98 o 
 -13   6   8      256.84      218.62     27.86 o 
 -12   6   8        3.76       -8.31     15.03 o 
 -11   6   8        6.39       21.56     19.27 o 
 -10   6   8      513.08      517.45     21.89 o 
  -9   6   8       11.98       28.57     14.91 o 
  -8   6   8       35.86       34.55     14.63 o 
  -7   6   8      428.11      442.24     24.14 o 
  -6   6   8      150.16      113.77     16.88 o 
  -5   6   8      216.97      281.55     18.46 o 
  -4   6   8     1293.66     1324.10     30.57 o 
  -3   6   8      319.16      315.55     18.41 o 
  -2   6   8        1.77       -0.81     12.25 o 
  -1   6   8     2075.27     2146.86     57.08 o 
   0   6   8       44.33       62.56     18.14 o 
   1   6   8       10.46       22.08     16.57 o 
   2   6   8      386.63      404.49     20.78 o 
   3   6   8      494.03      522.97     33.41 o 
   4   6   8        8.51      -20.26     13.50 o 
   5   6   8      213.24      229.76     25.35 o 
   6   6   8      520.21      525.23     21.63 o 
   7   6   8        3.83        0.24     12.14 o 
   8   6   8      286.04      271.91     18.71 o 
   9   6   8       99.64      115.99     22.08 o 
 -12   7   8      289.13      302.24     36.88 o 
 -11   7   8       34.79       27.39     22.25 o 
 -10   7   8        6.00       -9.66     25.04 o 
  -9   7   8      123.24      143.95     18.53 o 
  -8   7   8       75.80       74.66     16.54 o 
  -7   7   8        0.87      -20.78     16.46 o 
  -6   7   8      284.41      269.63     25.47 o 
  -5   7   8      316.79      321.64     19.52 o 
  -4   7   8       37.74       54.13     16.63 o 
  -3   7   8      560.23      482.23     22.20 o 
  -2   7   8      690.42      588.52     31.43 o 
  -1   7   8       29.87       -1.39     28.98 o 
   0   7   8       75.88       66.54     18.68 o 
   1   7   8      299.30      278.76     24.05 o 
   2   7   8       39.84       -9.77     16.73 o 
   3   7   8      242.44      252.77     28.98 o 
   4   7   8      446.45      438.59     45.66 o 
   5   7   8       44.40       32.46     15.93 o 
   6   7   8       21.84       13.73     16.73 o 
   7   7   8      267.20      283.21     22.56 o 
   8   7   8        9.33       30.49     20.96 o 
 -10   8   8       90.51       92.35     52.25 o 
  -9   8   8       13.88       11.98     20.87 o 
  -8   8   8        5.95      -10.99     18.98 o 
  -7   8   8      170.63      202.84     24.38 o 
  -6   8   8       55.31       54.44     25.47 o 
  -5   8   8       47.08       81.71     21.95 o 
  -4   8   8      174.06      190.97     17.99 o 
  -3   8   8       81.16       88.78     39.95 o 
  -2   8   8        7.65        7.85     18.57 o 
  -1   8   8      194.57      211.21     30.29 o 
   0   8   8       31.37       50.50     20.24 o 
   1   8   8       10.52       -3.84     17.68 o 
   2   8   8      211.70      206.65     23.71 o 
   3   8   8       91.76       95.55     21.77 o 
   4   8   8        7.67      -16.95     35.12 o 
   5   8   8       89.13       76.26     21.95 o 
  -7   9   8        6.16      -32.49     24.59 o 
  -6   9   8      114.32       98.73     21.41 o 
  -5   9   8       41.33       31.61     26.34 o 
  -4   9   8        1.67       30.20     20.24 o 
  -3   9   8       16.72        9.12     19.33 o 
  -2   9   8      138.79      146.91     24.46 o 
  -1   9   8       31.23       25.69     19.65 o 
   0   9   8      133.05       98.74     23.07 o 
   1   9   8      179.94      208.78     47.86 o 
   2   9   8        2.65      -27.09     19.41 o 
 -17   1   9        0.70      -13.68     16.66 o 
 -16   1   9       13.12       -2.90     20.41 o 
 -15   1   9       28.15       37.96     16.40 o 
 -14   1   9        4.29      -11.08     14.47 o 
 -13   1   9       36.81       26.47     14.54 o 
 -12   1   9      202.16      213.13     20.28 o 
 -11   1   9       31.32       31.25     13.79 o 
 -10   1   9        5.89       -6.82     12.51 o 
  -9   1   9       12.36        9.58     12.02 o 
  -8   1   9        4.22       13.08     11.06 o 
  -7   1   9        0.35      -11.39      7.60 o 
  -6   1   9       16.94        8.25      6.49 o 
  -5   1   9      471.80      435.85     10.45 o 
  -4   1   9      345.95      348.48      9.08 o 
  -3   1   9       45.84       42.10      5.89 o 
  -2   1   9       58.16       62.73      6.24 o 
  -1   1   9       95.12      107.46      7.01 o 
   0   1   9       49.73       67.27      7.57 o 
   1   1   9       19.88       18.98      6.62 o 
   2   1   9        0.35        5.74      7.33 o 
   3   1   9       70.94       91.02     11.99 o 
   4   1   9        3.03        5.42     13.82 o 
   5   1   9      737.13      672.85     29.72 o 
   6   1   9      255.58      294.73     17.91 o 
   7   1   9        2.26       -5.48     12.66 o 
   8   1   9       30.35       19.05     13.92 o 
   9   1   9        0.24      -18.39     14.05 o 
  10   1   9       13.66        4.43     14.73 o 
  11   1   9        2.17       13.46     15.58 o 
  12   1   9        0.01        0.16     18.76 o 
 -17   2   9        3.83      -27.99     18.66 o 
 -16   2   9       16.57        0.85     20.79 o 
 -15   2   9       10.59      -19.55     14.94 o 
 -14   2   9        1.96       -4.71     16.13 o 
 -13   2   9        0.39      -17.97     13.10 o 
 -12   2   9      122.26      114.01     15.46 o 
 -11   2   9       26.76        7.99     13.08 o 
 -10   2   9       68.32       68.40     13.67 o 
  -9   2   9       69.09       74.35     13.20 o 
  -8   2   9       28.59       12.39     11.57 o 
  -7   2   9       11.87        5.17     10.96 o 
  -6   2   9      111.44      131.56     12.40 o 
  -5   2   9       12.63       16.27      7.92 o 
  -4   2   9       14.20        7.30      7.51 o 
  -3   2   9      318.33      331.93      9.30 o 
  -2   2   9      129.02      139.49      8.38 o 
  -1   2   9        0.28       -5.86      5.94 o 
   0   2   9       10.74        4.93      6.83 o 
   1   2   9      145.28      156.98      9.33 o 
   2   2   9      291.03      294.81     13.46 o 
   3   2   9       37.90       45.78     12.00 o 
   4   2   9      546.76      555.26     21.80 o 
   5   2   9      191.78      164.43     18.12 o 
   6   2   9       95.99      101.34     15.69 o 
   7   2   9       53.59       67.70     14.22 o 
   8   2   9      209.77      221.23     17.93 o 
   9   2   9       44.65       49.00     15.72 o 
  10   2   9       20.09       19.47     14.89 o 
  11   2   9       32.59       36.68     16.65 o 
 -16   3   9       18.72        0.25     18.57 o 
 -15   3   9      122.44       96.52     16.57 o 
 -14   3   9       35.57       22.76     16.98 o 
 -13   3   9        6.70        2.57     13.03 o 
 -12   3   9      279.95      302.45     18.51 o 
 -11   3   9      208.95      250.68     18.12 o 
 -10   3   9        7.50       -1.29     12.20 o 
  -9   3   9      382.35      434.37     18.85 o 
  -8   3   9      654.61      666.92     21.58 o 
  -7   3   9       38.75       32.29     11.60 o 
  -6   3   9      320.41      352.78     24.97 o 
  -5   3   9      693.14      702.46     16.44 o 
  -4   3   9      242.32      244.66     11.05 o 
  -3   3   9      388.81      368.11     12.17 o 
  -2   3   9     1569.34     1528.58     20.00 o 
  -1   3   9      236.58      259.18     11.14 o 
   0   3   9       42.19       51.47      8.70 o 
   1   3   9      529.60      496.09     19.07 o 
   2   3   9      677.33      653.27     21.10 o 
   3   3   9      379.41      378.56     17.15 o 
   4   3   9       51.99       36.66     12.52 o 
   5   3   9      264.19      303.91     17.07 o 
   6   3   9       39.45       24.12     17.12 o 
   7   3   9       47.57       60.91     13.64 o 
   8   3   9       10.07        8.04     13.03 o 
   9   3   9        0.41      -17.44     13.28 o 
  10   3   9        5.92        3.81     13.96 o 
  11   3   9        0.37       -3.07     14.73 o 
 -16   4   9       11.63        0.47     42.15 o 
 -15   4   9       40.49       13.64     25.98 o 
 -14   4   9        6.77        7.93     13.92 o 
 -13   4   9        3.20       -1.56     13.06 o 
 -12   4   9        6.43       -9.81     17.24 o 
 -11   4   9        0.72        9.58     12.48 o 
 -10   4   9      186.46      242.71     21.52 o 
  -9   4   9       63.38       81.15     13.59 o 
  -8   4   9        1.55       -4.17     11.75 o 
  -7   4   9        0.52       -1.37     11.52 o 
  -6   4   9        0.70        5.58     11.36 o 
  -5   4   9        0.23       -4.81      9.31 o 
  -4   4   9        0.86       -5.51      8.46 o 
  -3   4   9       31.95       28.81      9.68 o 
  -2   4   9     2138.81     2114.35     28.94 o 
  -1   4   9       80.88       80.89     13.38 o 
   0   4   9      104.72       86.88     14.49 o 
   1   4   9      793.00      766.07     20.89 o 
   2   4   9      592.76      516.19     18.75 o 
   3   4   9        0.33       -1.86     10.54 o 
   4   4   9      282.52      305.24     16.57 o 
   5   4   9      373.86      396.90     18.34 o 
   6   4   9      280.04      246.64     16.43 o 
   7   4   9      532.68      542.60     36.25 o 
   8   4   9      200.23      218.26     24.84 o 
   9   4   9       26.77       29.21     14.32 o 
  10   4   9        2.83        9.83     14.63 o 
 -15   5   9       41.15       24.68     24.12 o 
 -14   5   9       84.10       89.97     18.84 o 
 -13   5   9        8.46        0.42     12.96 o 
 -12   5   9      376.74      401.47     21.29 o 
 -11   5   9        8.91        5.36     12.96 o 
 -10   5   9       95.26       87.15     14.22 o 
  -9   5   9      150.63      146.70     18.12 o 
  -8   5   9      380.41      418.50     18.84 o 
  -7   5   9       70.85       69.91     12.83 o 
  -6   5   9      256.02      260.17     15.93 o 
  -5   5   9      685.61      736.05     22.14 o 
  -4   5   9      561.85      572.78     18.42 o 
  -3   5   9     1230.18     1066.86     22.09 o 
  -2   5   9       68.95       74.46     13.69 o 
  -1   5   9       87.00       77.78     18.51 o 
   0   5   9       13.86      -23.01     16.07 o 
   1   5   9      500.41      498.64     23.16 o 
   2   5   9      775.82      731.18     35.74 o 
   3   5   9       80.83       74.65     15.24 o 
   4   5   9       10.80       19.74     13.94 o 
   5   5   9      358.05      374.59     18.34 o 
   6   5   9       13.50       -7.79     11.89 o 
   7   5   9        0.47       -8.19     12.03 o 
   8   5   9       17.10       19.80     12.92 o 
   9   5   9        0.73       -5.70     13.29 o 
 -13   6   9      167.85      140.62     26.51 o 
 -12   6   9        0.25      -16.95     14.96 o 
 -11   6   9        5.82       -8.50     13.17 o 
 -10   6   9      143.76      158.55     30.55 o 
  -9   6   9       52.99       34.24     15.73 o 
  -8   6   9        4.89      -11.97     13.27 o 
  -7   6   9       52.62       59.21     15.27 o 
  -6   6   9      137.86      128.34     16.32 o 
  -5   6   9       29.28       24.39     13.05 o 
  -4   6   9      244.48      237.63     17.67 o 
  -3   6   9      397.63      350.29     19.09 o 
  -2   6   9     1099.63     1043.81     36.38 o 
  -1   6   9        1.42       13.77     17.04 o 
   0   6   9       26.71       13.35     17.22 o 
   1   6   9      200.11      211.52     21.94 o 
   2   6   9      157.92      139.53     20.14 o 
   3   6   9        2.32      -19.73     13.16 o 
   4   6   9      311.81      316.20     21.30 o 
   5   6   9       35.85       39.70     16.28 o 
   6   6   9       25.05       33.83     16.03 o 
   7   6   9      102.10      113.86     19.23 o 
   8   6   9      139.38      187.50     17.30 o 
 -12   7   9      391.43      329.18     31.38 o 
 -11   7   9       59.18       87.59     31.82 o 
 -10   7   9        8.10       -9.04     15.52 o 
  -9   7   9      155.46      167.88     19.65 o 
  -8   7   9      449.09      509.88     25.63 o 
  -7   7   9       50.35       37.70     18.98 o 
  -6   7   9      362.59      401.85     28.69 o 
  -5   7   9      721.26      730.23     73.32 o 
  -4   7   9      437.64      444.91     22.25 o 
  -3   7   9      519.13      539.05     31.13 o 
  -2   7   9      441.73      476.05     39.51 o 
  -1   7   9      479.37      514.43     30.17 o 
   0   7   9        8.43      -14.60     21.51 o 
   1   7   9      397.63      400.34     26.98 o 
   2   7   9      182.93      198.51     23.55 o 
   3   7   9        6.47      -17.96     17.02 o 
   4   7   9       46.22       64.22     20.43 o 
   5   7   9       20.03        8.59     19.14 o 
   6   7   9        0.23        1.72     16.28 o 
  -9   8   9        9.14        8.76     45.22 o 
  -8   8   9        5.89      -22.89     19.37 o 
  -7   8   9       30.02       54.44     26.34 o 
  -6   8   9        5.21       12.90     17.97 o 
  -5   8   9       26.53        9.74     14.94 o 
  -4   8   9       42.36       47.37     20.43 o 
  -3   8   9       23.82        9.52     18.98 o 
  -2   8   9       92.79      109.80     21.71 o 
  -1   8   9      174.71      144.21     22.99 o 
   0   8   9       32.31       -0.07     18.62 o 
   1   8   9       63.68       53.72     28.10 o 
   2   8   9      147.01      149.87     22.90 o 
   3   8   9       44.12       -4.98     24.15 o 
   4   8   9       72.35      112.43     22.72 o 
  -4   9   9       49.03       41.92     20.88 o 
  -3   9   9       58.94       45.53     21.52 o 
  -2   9   9      270.53      306.65     28.48 o 
  -1   9   9        9.94       14.96     20.60 o 
 -17   0  10       59.49       36.90     26.34 o 
 -16   0  10      313.29      336.96     58.39 o 
 -15   0  10      107.83       87.54     25.72 o 
 -14   0  10      281.24      359.41     31.61 o 
 -13   0  10      570.86      616.53     35.70 o 
 -12   0  10      507.39      455.39     29.49 o 
 -11   0  10        4.88       10.10     19.25 o 
 -10   0  10      275.81      312.94     25.43 o 
  -9   0  10      484.88      419.71     55.32 o 
  -8   0  10       62.82       46.17     12.24 o 
  -7   0  10      384.42      354.70     17.44 o 
  -6   0  10      356.52      354.78     14.10 o 
  -5   0  10     3220.15     3116.23     58.68 o 
  -4   0  10      530.35      525.90     16.57 o 
  -3   0  10      918.14      894.18     19.80 o 
  -2   0  10       36.87       47.22      9.70 o 
  -1   0  10      326.37      328.57     13.74 o 
   0   0  10      361.85      379.23     14.81 o 
   1   0  10       14.16       22.01     10.00 o 
   2   0  10      447.64      447.22     24.68 o 
   3   0  10        1.62       -6.45     18.00 o 
   4   0  10      910.00      850.99     35.08 o 
   5   0  10     2479.00     2305.68     55.90 o 
   6   0  10       25.32       55.68     20.14 o 
   7   0  10      647.39      659.64     35.83 o 
   8   0  10      280.02      304.72     29.05 o 
   9   0  10       41.67       24.36     22.73 o 
  10   0  10      145.59      198.79     28.22 o 
  11   0  10      224.53      280.74     57.08 o 
 -17   1  10        1.69       10.21     18.50 o 
 -16   1  10       58.27       43.26     17.75 o 
 -15   1  10      166.26      146.45     19.65 o 
 -14   1  10       98.15       72.38     18.38 o 
 -13   1  10      300.07      267.63     18.87 o 
 -12   1  10      239.23      228.05     17.66 o 
 -11   1  10        6.51        7.90     13.49 o 
 -10   1  10      303.71      307.86     17.98 o 
  -9   1  10      889.97      828.51     24.67 o 
  -8   1  10      183.42      194.10     12.48 o 
  -7   1  10     1055.91      982.23     18.21 o 
  -6   1  10     3660.74     3414.95     35.65 o 
  -5   1  10      683.10      610.35     13.24 o 
  -4   1  10      286.17      279.91      8.91 o 
  -3   1  10    11324.27    10842.10    105.29 o 
  -2   1  10     4906.63     4692.98     38.12 o 
  -1   1  10      440.79      467.14     11.64 o 
   0   1  10     4913.16     4739.81     39.13 o 
   1   1  10     4392.80     4301.86     36.89 o 
   2   1  10      325.21      345.94     12.38 o 
   3   1  10     1348.48     1318.57     27.96 o 
   4   1  10     1783.29     1825.83     33.73 o 
   5   1  10     1515.85     1543.04     38.71 o 
   6   1  10     1235.14     1210.72     30.00 o 
   7   1  10     2356.80     2444.20     42.32 o 
   8   1  10      343.53      368.18     20.95 o 
   9   1  10       74.16       69.35     16.58 o 
  10   1  10      569.12      613.22     26.49 o 
  11   1  10      272.04      316.40     30.29 o 
 -16   2  10      224.68      241.88     34.98 o 
 -15   2  10      103.12      104.51     17.74 o 
 -14   2  10      171.52      186.34     23.45 o 
 -13   2  10      757.60      758.40     26.19 o 
 -12   2  10      230.44      221.15     17.62 o 
 -11   2  10       98.00      112.18     15.19 o 
 -10   2  10      700.70      726.11     24.22 o 
  -9   2  10      664.55      592.23     22.23 o 
  -8   2  10        3.35        2.15     11.60 o 
  -7   2  10      929.71      893.77     18.82 o 
  -6   2  10      969.32      879.36     18.02 o 
  -5   2  10       79.90       80.99      9.32 o 
  -4   2  10        4.31       17.49      8.45 o 
  -3   2  10      568.09      568.73     13.55 o 
  -2   2  10       15.42       12.90      6.75 o 
  -1   2  10      113.03      112.52      8.05 o 
   0   2  10      471.98      496.41     13.25 o 
   1   2  10        0.84       -2.24      8.89 o 
   2   2  10      246.42      279.70     15.73 o 
   3   2  10        1.77       -4.99     11.83 o 
   4   2  10      111.69      117.74     14.49 o 
   5   2  10        5.72       -3.19     13.18 o 
   6   2  10        7.37       19.88     12.84 o 
   7   2  10       92.65      116.69     15.65 o 
   8   2  10      175.82      180.51     18.08 o 
   9   2  10       30.09       37.30     15.56 o 
  10   2  10      113.82      121.35     18.11 o 
 -16   3  10       33.94       38.20     16.79 o 
 -15   3  10       86.56       83.62     16.76 o 
 -14   3  10       69.14       77.14     16.10 o 
 -13   3  10      115.91      129.86     16.78 o 
 -12   3  10      198.59      220.27     19.14 o 
 -11   3  10       36.85       36.14     13.28 o 
 -10   3  10      226.07      222.57     16.66 o 
  -9   3  10      496.41      510.75     20.94 o 
  -8   3  10      263.22      293.16     16.99 o 
  -7   3  10       57.73       40.08     12.13 o 
  -6   3  10     1897.75     1722.40     24.93 o 
  -5   3  10       28.08       22.65      9.09 o 
  -4   3  10      101.89      108.68     10.01 o 
  -3   3  10     1781.60     1589.90     23.01 o 
  -2   3  10     2008.47     1892.91     25.28 o 
  -1   3  10       56.81       61.38      9.12 o 
   0   3  10     3018.73     2624.80    114.14 o 
   1   3  10     2899.16     2492.79    113.82 o 
   2   3  10      165.69      155.49     13.93 o 
   3   3  10     2607.55     2405.30     58.81 o 
   4   3  10      518.52      533.43     21.08 o 
   5   3  10      876.65      861.54     25.15 o 
   6   3  10      187.27      181.21     16.21 o 
   7   3  10      860.29      856.13     27.29 o 
   8   3  10      169.30      169.84     17.49 o 
   9   3  10      104.70      158.19     17.85 o 
  10   3  10      266.57      334.62     21.49 o 
 -15   4  10       21.78       11.76     15.12 o 
 -14   4  10       15.31       13.82     18.82 o 
 -13   4  10      140.56      190.33     17.62 o 
 -12   4  10      348.74      372.70     20.06 o 
 -11   4  10        0.66       31.70     16.88 o 
 -10   4  10      343.76      418.75     19.51 o 
  -9   4  10      458.25      447.01     21.53 o 
  -8   4  10        2.27        0.63     11.41 o 
  -7   4  10      314.55      368.69     17.55 o 
  -6   4  10      189.53      185.56     12.04 o 
  -5   4  10        0.72       -9.61      9.21 o 
  -4   4  10        3.09        0.93     12.96 o 
  -3   4  10      999.93     1053.61     21.88 o 
  -2   4  10       44.49       50.15     11.74 o 
  -1   4  10      291.50      326.63     21.12 o 
   0   4  10      163.42      174.28     20.24 o 
   1   4  10        9.06       18.55     13.49 o 
   2   4  10       13.18        3.72     18.88 o 
   3   4  10       49.36       46.98     11.98 o 
   4   4  10        3.00       23.26     11.69 o 
   5   4  10       47.91       45.62     13.22 o 
   6   4  10       84.66       63.75     13.87 o 
   7   4  10      135.18      123.81     15.46 o 
   8   4  10      184.95      192.04     23.88 o 
   9   4  10       45.18       54.42     15.29 o 
 -14   5  10        1.31       -7.74     14.07 o 
 -13   5  10        1.61       20.47     14.25 o 
 -12   5  10      197.48      217.00     18.16 o 
 -11   5  10       82.37       90.81     15.39 o 
 -10   5  10        5.32        7.97     12.79 o 
  -9   5  10      103.90      114.50     14.61 o 
  -8   5  10       98.53      104.44     17.62 o 
  -7   5  10       49.74       63.23     13.01 o 
  -6   5  10      533.52      531.27     18.52 o 
  -5   5  10        9.92       11.45     10.47 o 
  -4   5  10      284.95      233.18     13.48 o 
  -3   5  10     1496.98     1502.40     29.24 o 
  -2   5  10      863.84      851.12     27.79 o 
  -1   5  10        5.15      -14.93     16.07 o 
   0   5  10      657.37      610.24     29.95 o 
   1   5  10      937.52      907.79     33.96 o 
   2   5  10       23.63       24.48     22.39 o 
   3   5  10      401.20      411.11     22.05 o 
   4   5  10      727.44      768.20     28.04 o 
   5   5  10      190.70      161.07     18.80 o 
   6   5  10      384.18      339.91     18.75 o 
   7   5  10      354.07      368.57     19.86 o 
   8   5  10       34.12       33.46     13.68 o 
 -13   6  10       49.72       67.16     19.12 o 
 -12   6  10       30.23       31.15     14.57 o 
 -11   6  10      122.35      154.64     17.31 o 
 -10   6  10      108.15      107.80     15.71 o 
  -9   6  10       33.39       22.68     15.70 o 
  -8   6  10       22.53       29.44     21.00 o 
  -7   6  10      262.65      279.03     17.43 o 
  -6   6  10       83.99       88.33     13.66 o 
  -5   6  10      276.96      244.43     16.55 o 
  -4   6  10      599.91      543.77     24.22 o 
  -3   6  10      305.79      387.81     26.25 o 
  -2   6  10      127.51      121.60     20.24 o 
  -1   6  10      430.52      389.49     30.29 o 
   0   6  10      218.60      221.87     22.98 o 
   1   6  10        0.66      -25.92     17.28 o 
   2   6  10      298.77      311.96     25.10 o 
   3   6  10       86.71       59.29     25.47 o 
   4   6  10        4.26      -13.56     30.73 o 
   5   6  10      387.64      381.99     23.60 o 
   6   6  10      127.11      141.25     33.29 o 
   7   6  10        3.04      -22.39     14.92 o 
 -11   7  10       29.20       19.12     21.36 o 
 -10   7  10       23.46       -3.01     16.42 o 
  -9   7  10      120.40      136.94     19.27 o 
  -8   7  10       71.21       56.90     16.80 o 
  -7   7  10       19.51       29.53     15.34 o 
  -6   7  10      305.05      285.00     20.16 o 
  -5   7  10      129.57      136.99     17.32 o 
  -4   7  10       97.36      162.37     23.61 o 
  -3   7  10      311.23      376.21     27.38 o 
  -2   7  10      112.19      103.30     21.60 o 
  -1   7  10        0.81       -6.07     17.02 o 
   0   7  10      165.04      165.67     22.90 o 
   1   7  10      226.77      212.43     23.82 o 
   2   7  10        0.46        5.80     19.00 o 
   3   7  10      142.11      125.84     22.87 o 
   4   7  10      179.26      216.79     35.56 o 
   5   7  10       29.16       34.89     73.76 o 
  -8   8  10       76.32       63.28     21.51 o 
  -7   8  10       64.05       60.52     20.79 o 
  -6   8  10       26.59       49.15     16.75 o 
  -5   8  10      222.87      195.30     25.32 o 
  -4   8  10       46.69       46.01     20.88 o 
  -3   8  10       36.88       29.65     20.24 o 
  -2   8  10       60.99       34.21     20.64 o 
  -1   8  10      190.40      209.08     24.83 o 
   0   8  10       17.58       27.67     19.80 o 
   1   8  10       54.80       21.99     19.97 o 
   2   8  10      239.17      262.57     26.94 o 
 -16   1  11        0.05      -14.87     16.34 o 
 -15   1  11        0.05       -8.72     16.02 o 
 -14   1  11       31.70       32.67     16.35 o 
 -13   1  11        5.57        9.63     14.81 o 
 -12   1  11        0.37       -0.90     13.69 o 
 -11   1  11        9.92        2.27     12.92 o 
 -10   1  11        0.01       -5.78     12.36 o 
  -9   1  11       12.79        9.29     12.46 o 
  -8   1  11       37.78       24.04     10.41 o 
  -7   1  11       79.52       69.74      9.74 o 
  -6   1  11        3.19        2.96      8.66 o 
  -5   1  11      440.18      446.05     14.08 o 
  -4   1  11       19.66       11.99      7.11 o 
  -3   1  11       50.83       49.96      7.31 o 
  -2   1  11       99.64       99.59      7.97 o 
  -1   1  11       57.60       70.68      7.83 o 
   0   1  11       57.12       59.04      8.11 o 
   1   1  11        0.17      -11.81      7.87 o 
   2   1  11      420.93      447.86     19.39 o 
   3   1  11      100.10      115.51     13.81 o 
   4   1  11      248.79      236.43     16.12 o 
   5   1  11       60.10       48.78     14.05 o 
   6   1  11       29.87       30.45     13.94 o 
   7   1  11       23.57        6.33     14.52 o 
   8   1  11       24.98       25.19     15.56 o 
   9   1  11       36.38       30.50     15.82 o 
  10   1  11        1.93      -24.04     16.03 o 
 -16   2  11        0.11        4.54     16.44 o 
 -15   2  11        1.34       18.91     16.12 o 
 -14   2  11       13.65        9.26     15.05 o 
 -13   2  11      109.64      105.39     16.64 o 
 -12   2  11       26.72       22.26     14.23 o 
 -11   2  11       31.65       11.57     13.20 o 
 -10   2  11       62.58       70.68     13.76 o 
  -9   2  11        7.48       -9.51     15.72 o 
  -8   2  11        0.85        2.77      9.31 o 
  -7   2  11      264.75      287.70     12.66 o 
  -6   2  11      220.60      214.01     13.02 o 
  -5   2  11       82.30       78.43      9.95 o 
  -4   2  11      292.77      279.54     12.15 o 
  -3   2  11       20.39       12.53      8.72 o 
  -2   2  11       33.87       29.82      9.02 o 
  -1   2  11      128.31      131.98      8.81 o 
   0   2  11       35.46       25.59      8.44 o 
   1   2  11       67.41       78.40     12.42 o 
   2   2  11      195.16      203.96     17.29 o 
   3   2  11      470.61      480.17     19.58 o 
   4   2  11      237.57      241.84     16.45 o 
   5   2  11        3.07       -2.05     13.56 o 
   6   2  11        1.86      -19.46     12.97 o 
   7   2  11        0.23      -18.19     13.36 o 
   8   2  11        4.81       -0.55     14.39 o 
   9   2  11        9.88       23.74     15.37 o 
 -15   3  11       41.01       27.40     16.45 o 
 -14   3  11       94.47       93.02     17.27 o 
 -13   3  11        5.68       15.90     14.47 o 
 -12   3  11        0.93      -13.71     13.33 o 
 -11   3  11        1.58      -18.93     12.66 o 
 -10   3  11        8.84      -13.80     12.29 o 
  -9   3  11       25.78       13.84     16.86 o 
  -8   3  11        6.02       -8.31      9.17 o 
  -7   3  11       39.27       40.93     10.00 o 
  -6   3  11       90.23       99.99     10.59 o 
  -5   3  11      121.86      127.74     10.85 o 
  -4   3  11       31.32       23.38      9.38 o 
  -3   3  11      130.17      132.38     10.70 o 
  -2   3  11        9.46       10.85      8.95 o 
  -1   3  11      357.36      329.80     16.96 o 
   0   3  11      783.60      728.12     77.37 o 
   1   3  11       22.93        6.09     10.96 o 
   2   3  11       59.91       35.91     12.13 o 
   3   3  11      607.92      612.00     22.55 o 
   4   3  11      127.71      110.09     17.49 o 
   5   3  11      132.62      168.44     15.79 o 
   6   3  11      253.89      277.41     18.64 o 
   7   3  11       54.95       82.83     15.94 o 
   8   3  11        2.06      -16.63     13.17 o 
   9   3  11      108.84       93.90     17.32 o 
 -15   4  11        1.73      -21.94     14.62 o 
 -14   4  11        5.55       16.63     15.34 o 
 -13   4  11      249.57      249.51     22.22 o 
 -12   4  11        2.42       12.11     13.85 o 
 -11   4  11      191.84      204.16     25.60 o 
 -10   4  11      213.90      227.69     17.11 o 
  -9   4  11       54.51       33.27     12.85 o 
  -8   4  11      151.52      156.39     14.92 o 
  -7   4  11      207.25      237.58     12.87 o 
  -6   4  11      608.09      585.43     17.24 o 
  -5   4  11       28.23       27.77      9.76 o 
  -4   4  11      915.25      891.82     19.53 o 
  -3   4  11      164.17      124.51     11.87 o 
  -2   4  11       48.92       49.51     12.37 o 
  -1   4  11      282.32      307.70     41.71 o 
   0   4  11      658.35      601.38     29.10 o 
   1   4  11      124.00       83.65     18.51 o 
   2   4  11      185.59      211.77     18.41 o 
   3   4  11      811.58      651.23     70.66 o 
   4   4  11      238.56      191.24     26.74 o 
   5   4  11       28.25       33.67     13.26 o 
   6   4  11       75.17       63.38     18.88 o 
   7   4  11       12.53      -14.23     19.52 o 
   8   4  11        0.79        1.35     13.62 o 
 -14   5  11      109.26      114.34     22.49 o 
 -13   5  11        1.89        4.86     21.93 o 
 -12   5  11        8.27      -10.81     13.66 o 
 -11   5  11        0.44      -24.72     16.48 o 
 -10   5  11        0.60       -5.21     12.89 o 
  -9   5  11        2.08        3.90     12.54 o 
  -8   5  11        0.68        2.18     10.97 o 
  -7   5  11       13.38        6.54      9.84 o 
  -6   5  11        1.00      -13.94      9.29 o 
  -5   5  11      132.74      123.97     12.48 o 
  -4   5  11      245.20      278.69     18.00 o 
  -3   5  11      115.19      124.23     15.73 o 
  -2   5  11       20.67       25.47     17.69 o 
  -1   5  11      246.03      201.92     27.66 o 
   0   5  11      498.94      466.20     26.98 o 
   1   5  11       45.25       56.13     18.68 o 
   2   5  11       72.42       74.47     36.00 o 
   3   5  11      160.44      132.70     22.07 o 
   4   5  11      127.13      128.12     17.74 o 
   5   5  11       33.17       26.99     16.58 o 
   6   5  11      115.35      117.64     37.25 o 
   7   5  11       67.38       46.60     17.89 o 
 -12   6  11       19.68       19.48     15.34 o 
 -11   6  11      101.34      109.82     16.97 o 
 -10   6  11      242.01      237.60     27.65 o 
  -9   6  11       74.61       69.56     17.19 o 
  -8   6  11       82.65       72.55     14.40 o 
  -7   6  11      461.83      446.94     26.17 o 
  -6   6  11      441.00      424.02     19.81 o 
  -5   6  11       43.86       32.25     14.32 o 
  -4   6  11      537.97      514.27     23.51 o 
  -3   6  11      299.03      277.02     26.78 o 
  -2   6  11        0.73       17.82     18.03 o 
  -1   6  11      369.44      355.90     26.57 o 
   0   6  11      463.12      374.09     26.80 o 
   1   6  11       17.73       -0.92     17.68 o 
   2   6  11      151.02      159.88     21.90 o 
   3   6  11      116.50      130.33     21.60 o 
   4   6  11       70.59       74.71     20.96 o 
   5   6  11        2.24       -0.95     20.20 o 
   6   6  11       64.93       65.75     45.22 o 
 -10   7  11        0.08      -18.55     16.47 o 
  -9   7  11        7.41      -10.46     15.73 o 
  -8   7  11        0.78       13.13     17.11 o 
  -7   7  11        3.81       -8.95     18.46 o 
  -6   7  11        7.21       -1.58     15.40 o 
  -5   7  11        2.60       -3.44     23.27 o 
  -4   7  11       10.47       -6.81     18.77 o 
  -3   7  11      168.80      190.92     23.84 o 
  -2   7  11       30.60       -5.44     18.19 o 
  -1   7  11       64.63       52.94     20.14 o 
   0   7  11      165.35      172.85     23.18 o 
   1   7  11      103.61       95.71     21.60 o 
   2   7  11       63.87       51.83     20.30 o 
   3   7  11      132.69      161.94     24.19 o 
  -6   8  11       88.47       81.12     24.00 o 
  -5   8  11        0.44      -14.75     26.78 o 
  -4   8  11      441.43      459.40     48.30 o 
  -3   8  11      142.00      174.85     27.66 o 
  -2   8  11       32.02       31.90     20.62 o 
  -1   8  11      263.50      234.66     26.37 o 
 -16   0  12       43.69       66.64     26.06 o 
 -15   0  12       17.85       32.12     23.50 o 
 -14   0  12      144.40      145.98     27.22 o 
 -13   0  12      142.83      185.95     25.72 o 
 -12   0  12        0.05       15.66     19.84 o 
 -11   0  12      241.52      315.20     26.38 o 
 -10   0  12      320.61      341.59     39.51 o 
  -9   0  12       64.22       54.71     18.60 o 
  -8   0  12      419.09      396.68     26.06 o 
  -7   0  12      790.09      725.76     32.49 o 
  -6   0  12       23.88       16.67     11.49 o 
  -5   0  12      838.68      838.12     23.75 o 
  -4   0  12     1561.14     1541.64     34.09 o 
  -3   0  12        7.49        4.87     10.24 o 
  -2   0  12     1259.42     1241.34     25.74 o 
  -1   0  12     1687.51     1662.98     29.56 o 
   0   0  12      100.26      120.61     15.68 o 
   1   0  12      311.21      287.93     15.30 o 
   2   0  12      962.68      897.98     33.96 o 
   3   0  12      485.83      492.60     29.11 o 
   4   0  12      124.13      104.51     33.81 o 
   5   0  12     1269.83     1284.18     43.67 o 
   6   0  12      314.51      411.27     40.83 o 
   7   0  12       17.28       56.33     22.08 o 
   8   0  12      428.31      453.22     34.39 o 
   9   0  12      425.19      426.76     34.81 o 
 -16   1  12       43.57       65.45     18.74 o 
 -15   1  12      259.51      272.65     24.08 o 
 -14   1  12      154.07      173.06     18.66 o 
 -13   1  12       35.68       36.07     15.25 o 
 -12   1  12      474.33      511.28     22.61 o 
 -11   1  12      266.10      208.39     20.28 o 
 -10   1  12        6.76       22.53     12.95 o 
  -9   1  12      499.94      469.02     17.84 o 
  -8   1  12      659.27      636.62     18.61 o 
  -7   1  12        9.89       11.68      9.96 o 
  -6   1  12       45.62       30.03      9.29 o 
  -5   1  12      494.33      462.05     14.34 o 
  -4   1  12      231.08      238.42     11.83 o 
  -3   1  12      128.61      100.74      8.97 o 
  -2   1  12      231.17      233.77      9.93 o 
  -1   1  12        4.67        4.79      7.55 o 
   0   1  12      424.84      447.59     12.92 o 
   1   1  12      268.37      307.48     13.14 o 
   2   1  12        3.64        0.94     11.27 o 
   3   1  12       85.17      107.35     13.70 o 
   4   1  12       53.83       84.40     14.01 o 
   5   1  12        5.31        4.39     13.70 o 
   6   1  12       83.98       70.34     15.79 o 
   7   1  12       20.86       39.57     15.66 o 
   8   1  12       51.77        9.43     26.11 o 
   9   1  12      101.05       79.92     18.33 o 
 -15   2  12       52.88       80.60     17.86 o 
 -14   2  12      130.03      132.61     39.29 o 
 -13   2  12      143.24      164.13     17.86 o 
 -12   2  12       29.60       18.31     14.10 o 
 -11   2  12      462.63      450.41     20.74 o 
 -10   2  12      256.34      280.95     17.53 o 
  -9   2  12        9.80       11.83     10.16 o 
  -8   2  12     1382.02     1248.68     21.82 o 
  -7   2  12      536.52      515.67     15.96 o 
  -6   2  12       47.21       34.22      9.83 o 
  -5   2  12      316.48      280.97     12.61 o 
  -4   2  12      829.11      750.35     17.59 o 
  -3   2  12       11.45       11.92      9.12 o 
  -2   2  12     1388.09     1295.50     21.75 o 
  -1   2  12     1843.40     1737.21     36.32 o 
   0   2  12      268.93      277.45     14.08 o 
   1   2  12     2890.39     2699.78     40.88 o 
   2   2  12      723.71      653.99     22.64 o 
   3   2  12      344.94      375.00     18.67 o 
   4   2  12       58.55       75.09     14.22 o 
   5   2  12     1010.14      996.52     28.33 o 
   6   2  12      446.92      505.15     33.97 o 
   7   2  12       25.84       24.67     14.72 o 
   8   2  12      356.09      349.38     30.01 o 
 -15   3  12      129.13      140.37     18.99 o 
 -14   3  12       94.24       98.50     17.30 o 
 -13   3  12       28.44       31.39     15.36 o 
 -12   3  12      469.33      475.65     26.24 o 
 -11   3  12      286.23      276.29     18.65 o 
 -10   3  12       73.03       76.76     14.20 o 
  -9   3  12      642.69      654.88     18.48 o 
  -8   3  12     1044.57      917.35     20.68 o 
  -7   3  12      743.25      727.25     18.06 o 
  -6   3  12        2.94       -3.89      9.14 o 
  -5   3  12      260.54      273.72     12.88 o 
  -4   3  12        6.35       -3.00      8.96 o 
  -3   3  12      297.55      337.64     13.48 o 
  -2   3  12      198.15      231.42     24.81 o 
  -1   3  12       61.65       75.02     17.48 o 
   0   3  12      424.38      423.83     25.32 o 
   1   3  12      482.90      499.19     28.69 o 
   2   3  12      307.08      272.07     56.68 o 
   3   3  12        3.02      -17.11     11.41 o 
   4   3  12       88.78       78.87     14.07 o 
   5   3  12       11.09        5.80     13.11 o 
   6   3  12      141.39      184.62     17.45 o 
   7   3  12       66.53       84.80     16.32 o 
   8   3  12       12.64       -0.51     14.53 o 
 -14   4  12       52.99       64.67     17.87 o 
 -13   4  12      133.07      176.85     18.86 o 
 -12   4  12        0.12       -5.14     13.70 o 
 -11   4  12      191.80      211.14     17.83 o 
 -10   4  12      153.80      197.96     17.10 o 
  -9   4  12       17.06       12.52     10.21 o 
  -8   4  12      538.35      497.65     16.45 o 
  -7   4  12       61.78       81.58     10.79 o 
  -6   4  12       18.79       25.98     10.01 o 
  -5   4  12       83.13       76.95     10.55 o 
  -4   4  12      559.11      531.96     16.19 o 
  -3   4  12       28.38       35.72     12.29 o 
  -2   4  12      700.96      651.61     27.51 o 
  -1   4  12      856.52      758.65     63.22 o 
   0   4  12      162.67      186.53     29.42 o 
   1   4  12     1385.23     1311.45     40.63 o 
   2   4  12      779.32      734.10     33.12 o 
   3   4  12      216.34      218.54     37.76 o 
   4   4  12      201.92      152.76     24.62 o 
   5   4  12      629.98      595.32     36.00 o 
   6   4  12      165.90      157.13     20.33 o 
   7   4  12       31.94       56.80     18.71 o 
 -13   5  12       18.46        3.63     14.88 o 
 -12   5  12      193.37      172.90     18.15 o 
 -11   5  12      128.75      134.38     16.71 o 
 -10   5  12        9.06        2.51     13.20 o 
  -9   5  12      189.65      209.72     15.28 o 
  -8   5  12      273.23      252.79     16.58 o 
  -7   5  12       54.73       52.48     11.26 o 
  -6   5  12      199.18      250.41     13.88 o 
  -5   5  12      334.30      358.14     18.32 o 
  -4   5  12        1.82        2.76     11.92 o 
  -3   5  12      411.95      447.41     27.38 o 
  -2   5  12      335.00      352.60     26.37 o 
  -1   5  12        0.03       13.56     28.54 o 
   0   5  12       42.81       22.59     19.14 o 
   1   5  12      344.33      336.99     26.16 o 
   2   5  12        0.12      -16.71     23.27 o 
   3   5  12      135.30      155.98     27.66 o 
   4   5  12      147.60      164.25     23.82 o 
   5   5  12        0.22       -4.98     19.41 o 
   6   5  12      100.57      115.84     19.85 o 
 -11   6  12      114.92      128.10     18.53 o 
 -10   6  12       92.66       84.56     15.86 o 
  -9   6  12        0.05        0.67     13.59 o 
  -8   6  12       86.65       89.32     13.70 o 
  -7   6  12      235.89      268.86     18.48 o 
  -6   6  12       16.20        9.17     13.05 o 
  -5   6  12      246.30      267.23     26.63 o 
  -4   6  12      214.02      196.40     29.86 o 
  -3   6  12        2.38      -22.95     18.33 o 
  -2   6  12      130.90      130.00     32.49 o 
  -1   6  12      285.41      294.81     25.95 o 
   0   6  12       13.29       -4.43     18.19 o 
   1   6  12      106.42      134.94     21.90 o 
   2   6  12      218.51      211.25     68.93 o 
   3   6  12       59.30       52.02     36.44 o 
   4   6  12       52.16       47.76     22.08 o 
  -8   7  12      154.93      147.28     17.10 o 
  -7   7  12       89.98       66.19     26.36 o 
  -6   7  12      228.71      236.13     26.34 o 
  -5   7  12       31.69        5.14     23.71 o 
  -4   7  12       19.27       13.41     19.97 o 
  -3   7  12      206.63      186.67     24.87 o 
  -2   7  12       89.50      106.13     22.35 o 
  -1   7  12        6.04      -28.02     18.68 o 
   0   7  12      148.22      132.95     30.29 o 
   1   7  12       20.37       26.02     23.71 o 
 -15   1  13        1.36       -9.47     16.45 o 
 -14   1  13       17.30       30.68     16.60 o 
 -13   1  13        4.97      -16.77     14.22 o 
 -12   1  13        6.71        4.86     13.80 o 
 -11   1  13        6.13       -7.10     13.05 o 
 -10   1  13       85.77       84.86     17.11 o 
  -9   1  13      129.50       91.96     23.89 o 
  -8   1  13      129.06      140.20     14.47 o 
  -7   1  13        6.75        5.30      9.63 o 
  -6   1  13        1.20       -2.40      9.22 o 
  -5   1  13        1.14       -1.57      9.45 o 
  -4   1  13        1.16       -4.01      8.59 o 
  -3   1  13        0.32      -12.50      8.34 o 
  -2   1  13        3.07       -1.34      8.79 o 
  -1   1  13       20.97       27.05      7.95 o 
   0   1  13       98.94      105.55      9.87 o 
   1   1  13      213.44      241.12     15.99 o 
   2   1  13        5.03       -7.95     12.04 o 
   3   1  13       28.39        9.63     16.35 o 
   4   1  13        1.48      -14.79     13.06 o 
   5   1  13        0.02      -20.18     13.46 o 
   6   1  13        1.14      -18.81     14.03 o 
   7   1  13       10.41        3.31     15.01 o 
 -15   2  13       18.58       27.14     17.20 o 
 -14   2  13        2.45      -15.87     14.78 o 
 -13   2  13        7.28      -17.57     13.71 o 
 -12   2  13        8.03        5.74     13.67 o 
 -11   2  13        6.90       20.64     13.60 o 
 -10   2  13       13.23       -1.92     10.82 o 
  -9   2  13       34.32       38.30     11.10 o 
  -8   2  13       33.14        9.32     10.32 o 
  -7   2  13       36.79       29.80     10.47 o 
  -6   2  13       14.49        9.54      9.26 o 
  -5   2  13       31.23       28.69      9.33 o 
  -4   2  13        1.14       -7.12      8.68 o 
  -3   2  13        0.34       12.61      9.20 o 
  -2   2  13        1.55       -0.42      8.93 o 
  -1   2  13       25.93       31.24     10.72 o 
   0   2  13        0.16       -8.29     14.10 o 
   1   2  13      270.52      305.69     32.73 o 
   2   2  13        2.45       -5.90     12.15 o 
   3   2  13       26.19       40.93     13.58 o 
   4   2  13       21.09       12.40     13.24 o 
   5   2  13       44.85       44.73     14.75 o 
   6   2  13        0.81       -6.17     20.79 o 
   7   2  13       31.63       27.50     15.75 o 
 -14   3  13        9.11        9.19     15.71 o 
 -13   3  13        5.58        1.60     14.92 o 
 -12   3  13       53.98       45.85     15.09 o 
 -11   3  13       22.93       16.84     11.87 o 
 -10   3  13        5.42       -8.16     10.84 o 
  -9   3  13      140.84      115.91     12.91 o 
  -8   3  13        0.75      -11.11      9.53 o 
  -7   3  13       72.29       74.60     10.85 o 
  -6   3  13       70.95       80.45     10.49 o 
  -5   3  13      153.10      159.26     11.74 o 
  -4   3  13        2.74      -11.28      8.83 o 
  -3   3  13       26.59       35.82     10.89 o 
  -2   3  13       54.96       50.85     14.34 o 
  -1   3  13       79.83       78.92     15.56 o 
   0   3  13      125.86      131.32     20.62 o 
   1   3  13      188.63      178.70     25.90 o 
   2   3  13      105.09       68.34     20.30 o 
   3   3  13       20.71       16.37     16.03 o 
   4   3  13       75.92       72.73     17.89 o 
   5   3  13       32.41        5.23     22.05 o 
   6   3  13        3.86       -6.27     14.10 o 
 -13   4  13        9.58       -6.64     14.76 o 
 -12   4  13        6.83       17.78     14.71 o 
 -11   4  13       23.72       16.80     14.24 o 
 -10   4  13        4.75       -0.97     10.52 o 
  -9   4  13        5.23        7.51     10.51 o 
  -8   4  13        7.49       -4.57     10.09 o 
  -7   4  13      122.77      136.26     12.08 o 
  -6   4  13       85.75       82.49     11.08 o 
  -5   4  13        1.30        1.74      9.64 o 
  -4   4  13       14.85        1.39     10.52 o 
  -3   4  13        0.29       -5.14     14.19 o 
  -2   4  13      156.05      167.55     21.71 o 
  -1   4  13        3.30      -17.83     54.00 o 
   0   4  13       84.43      134.52     29.42 o 
   1   4  13      268.61      277.99     25.48 o 
   2   4  13      231.24      250.32     50.93 o 
   3   4  13        1.06       -4.54     27.66 o 
   4   4  13       54.78       32.58     20.60 o 
   5   4  13       50.48       44.78     19.25 o 
 -12   5  13       92.24       72.20     16.66 o 
 -11   5  13       56.21       36.27     13.55 o 
 -10   5  13       37.09       38.69     11.55 o 
  -9   5  13      143.39      131.62     13.04 o 
  -8   5  13      245.95      237.13     14.92 o 
  -7   5  13        2.31        5.52     10.49 o 
  -6   5  13      115.17       75.63     15.21 o 
  -5   5  13      249.72      243.97     21.25 o 
  -4   5  13       33.28       19.51     15.36 o 
  -3   5  13       19.62        2.65     18.77 o 
  -2   5  13      213.74      177.78     22.99 o 
  -1   5  13        7.06       -6.23     22.39 o 
   0   5  13       22.60        6.63     32.05 o 
   1   5  13      343.46      303.15     26.37 o 
   2   5  13       63.18       56.69     52.69 o 
   3   5  13        8.31       -6.66     24.59 o 
   4   5  13       81.15       96.57     23.07 o 
 -10   6  13       16.34       -6.93     11.87 o 
  -9   6  13       13.49        9.15     12.53 o 
  -8   6  13       43.97       69.68     21.42 o 
  -7   6  13        0.97       -3.75     13.13 o 
  -6   6  13       10.25       -2.11     13.35 o 
  -5   6  13        5.35        4.73     19.83 o 
  -4   6  13       20.73       11.95     20.24 o 
  -3   6  13        1.82        7.01     19.76 o 
  -2   6  13       61.78       61.37     22.08 o 
  -1   6  13       21.03        3.40     19.41 o 
   0   6  13        6.16       17.59     19.79 o 
   1   6  13       87.93       72.06     22.42 o 
   2   6  13       53.26       56.98     29.86 o 
  -5   7  13      208.50      195.96     26.75 o 
  -4   7  13        1.28      -30.06     20.04 o 
  -3   7  13      119.67       94.73     23.37 o 
 -14   0  14       88.66       82.07     42.59 o 
 -13   0  14      262.12      290.64     29.49 o 
 -12   0  14       22.71       23.27     21.08 o 
 -11   0  14       59.18       84.21     21.41 o 
 -10   0  14      376.30      404.37     28.56 o 
  -9   0  14      193.69      229.39     48.30 o 
  -8   0  14      541.69      535.91     30.35 o 
  -7   0  14      642.41      612.40     30.69 o 
  -6   0  14      179.34      183.93     35.56 o 
  -5   0  14       57.21       41.27     17.39 o 
  -4   0  14      502.58      487.51     27.94 o 
  -3   0  14      112.24      137.39     35.12 o 
  -2   0  14       10.90       -0.41     11.63 o 
  -1   0  14      520.44      523.52     20.20 o 
   0   0  14      122.29      121.94     19.77 o 
   1   0  14      364.46      437.29     27.20 o 
   2   0  14      330.59      362.07     26.57 o 
   3   0  14        0.21      -15.89     17.51 o 
   4   0  14       98.71      168.18     33.81 o 
   5   0  14      117.84      152.36     32.49 o 
   6   0  14        0.49       15.99     22.47 o 
 -14   1  14       10.14       22.50     16.11 o 
 -13   1  14       35.75       55.58     16.00 o 
 -12   1  14      255.23      306.77     20.28 o 
 -11   1  14        1.05        8.76     13.94 o 
 -10   1  14        0.65       -6.32     12.79 o 
  -9   1  14     1435.76     1392.75     31.16 o 
  -8   1  14       60.34       46.22     13.16 o 
  -7   1  14      251.15      259.06     16.56 o 
  -6   1  14      669.36      611.68     21.39 o 
  -5   1  14      273.80      304.39     14.35 o 
  -4   1  14       39.23       58.74     10.83 o 
  -3   1  14      611.11      652.65     17.26 o 
  -2   1  14      159.20      209.73     12.29 o 
  -1   1  14        5.10        1.80     10.42 o 
   0   1  14     1026.65     1013.46     26.02 o 
   1   1  14      215.32      244.92     16.42 o 
   2   1  14       71.54       49.22     13.23 o 
   3   1  14      578.32      581.27     22.92 o 
   4   1  14      356.53      402.49     21.34 o 
   5   1  14       17.81      -15.72     14.83 o 
   6   1  14      378.92      416.30     23.16 o 
 -14   2  14      100.55      155.24     18.88 o 
 -13   2  14      133.88      149.66     17.94 o 
 -12   2  14        1.37       -3.95     21.80 o 
 -11   2  14      190.28      201.82     23.07 o 
 -10   2  14      761.57      705.07     24.33 o 
  -9   2  14       46.62       46.67     13.54 o 
  -8   2  14      738.96      710.78     20.37 o 
  -7   2  14      375.39      351.35     17.31 o 
  -6   2  14        9.31      -14.05      9.36 o 
  -5   2  14      195.94      197.14     12.09 o 
  -4   2  14      326.28      334.98     13.89 o 
  -3   2  14       18.82       19.41      9.61 o 
  -2   2  14      310.23      362.61     15.98 o 
  -1   2  14      809.49      776.43     44.04 o 
   0   2  14       40.07       20.11     18.14 o 
   1   2  14      400.85      432.91     27.84 o 
   2   2  14      245.40      268.09     25.65 o 
   3   2  14       23.04       18.05     16.60 o 
   4   2  14      141.66      177.03     17.36 o 
   5   2  14      168.15      196.27     23.07 o 
 -13   3  14       97.23      110.95     16.99 o 
 -12   3  14       83.75       73.91     15.56 o 
 -11   3  14       44.25       56.02     12.68 o 
 -10   3  14      273.87      260.87     19.33 o 
  -9   3  14      709.94      690.74     29.10 o 
  -8   3  14       12.68       19.59     10.92 o 
  -7   3  14      225.96      202.62     12.84 o 
  -6   3  14      389.51      389.31     15.05 o 
  -5   3  14      183.18      197.95     14.59 o 
  -4   3  14      136.23      141.61     12.95 o 
  -3   3  14      556.85      554.21     18.68 o 
  -2   3  14      389.00      386.84     22.88 o 
  -1   3  14      668.13      578.62     38.64 o 
   0   3  14     1152.19     1103.47     38.61 o 
   1   3  14      186.42      209.26     24.65 o 
   2   3  14      217.21      211.41     36.88 o 
   3   3  14      673.97      675.13     34.36 o 
   4   3  14      288.34      314.94     41.71 o 
   5   3  14        9.34       -8.59     17.56 o 
 -12   4  14        1.12       -2.68     12.67 o 
 -11   4  14      111.65      129.29     27.59 o 
 -10   4  14      375.44      347.83     17.33 o 
  -9   4  14        9.09       -1.64     11.49 o 
  -8   4  14      301.84      348.81     17.61 o 
  -7   4  14      262.92      236.92     13.82 o 
  -6   4  14        2.86        0.92     10.12 o 
  -5   4  14      188.93      203.66     14.59 o 
  -4   4  14      316.37      326.61     21.28 o 
  -3   4  14        0.06      -12.15     13.97 o 
  -2   4  14       23.45       51.21     19.49 o 
  -1   4  14      707.27      691.24     33.12 o 
   0   4  14        2.73       -4.69     18.84 o 
   1   4  14      182.39      198.45     24.05 o 
   2   4  14      183.98      190.24     24.65 o 
   3   4  14        5.73      -10.56     34.25 o 
 -10   5  14        8.97       33.78     12.12 o 
  -9   5  14      216.36      246.62     15.25 o 
  -8   5  14       47.16       38.38     11.55 o 
  -7   5  14       94.40      107.60     13.62 o 
  -6   5  14      236.02      250.60     18.06 o 
  -5   5  14       77.96      117.96     18.09 o 
  -4   5  14       26.43       32.88     16.05 o 
  -3   5  14      284.63      321.66     31.17 o 
  -2   5  14      124.34      120.47     32.49 o 
  -1   5  14       11.23       31.37     19.61 o 
   0   5  14      358.58      348.52     28.86 o 
   1   5  14      132.38      130.29     52.25 o 
   2   5  14       67.42       31.32     21.67 o 
  -7   6  14      122.02      111.99     16.54 o 
  -6   6  14        0.00      -23.39     22.84 o 
  -5   6  14      108.40      128.41     32.05 o 
  -4   6  14      239.24      249.37     45.22 o 
  -3   6  14        1.00       10.20     23.27 o 
  -2   6  14       19.75       -3.51     20.96 o 
  -1   6  14      142.24      164.43     27.22 o 
 -13   1  15       23.50       46.07     16.22 o 
 -12   1  15       23.94       23.08     15.02 o 
 -11   1  15        1.14        5.77     15.97 o 
 -10   1  15       13.07       -5.90     12.88 o 
  -9   1  15        0.05      -18.02     12.61 o 
  -8   1  15        1.64      -15.42     14.96 o 
  -7   1  15        0.95        5.70     12.27 o 
  -6   1  15        9.28       -7.85     12.15 o 
  -5   1  15       12.14        6.74     19.01 o 
  -4   1  15       35.38       39.71     10.76 o 
  -3   1  15       32.46       46.33     10.89 o 
  -2   1  15        4.07       13.66     10.91 o 
  -1   1  15        0.37        8.57     12.51 o 
   0   1  15        0.98       11.40     14.30 o 
   1   1  15        0.43        6.44     17.95 o 
   2   1  15        0.31       -1.55     15.98 o 
   3   1  15        5.40        0.46     15.21 o 
   4   1  15        1.91       -8.96     14.32 o 
 -12   2  15       46.30       41.98     15.23 o 
 -11   2  15      106.63      117.31     16.35 o 
 -10   2  15        0.06        3.63     19.90 o 
  -9   2  15        0.40        5.55     12.92 o 
  -8   2  15       34.03       47.95     16.10 o 
  -7   2  15       38.18       16.84     12.35 o 
  -6   2  15        1.05        2.85     13.33 o 
  -5   2  15       32.16       34.23     10.94 o 
  -4   2  15       52.25       44.92     10.46 o 
  -3   2  15       62.23       64.16     11.99 o 
  -2   2  15       39.75        5.78     12.54 o 
  -1   2  15       16.77       24.23     17.26 o 
   0   2  15       37.95        5.40     18.62 o 
   1   2  15        0.04       11.21     18.19 o 
   2   2  15       30.82        0.72     19.41 o 
   3   2  15       17.80       39.19     20.88 o 
 -11   3  15        0.20        3.09     17.62 o 
 -10   3  15        8.96       -3.73     13.11 o 
  -9   3  15       18.42       16.44     11.60 o 
  -8   3  15        5.58       -2.07     10.76 o 
  -7   3  15        2.22        0.80     10.79 o 
  -6   3  15       29.91       11.92     11.55 o 
  -5   3  15       25.20        0.05     10.79 o 
  -4   3  15        0.83       -4.31     10.81 o 
  -3   3  15       10.79       -3.24     12.62 o 
  -2   3  15       34.71       31.39     20.75 o 
  -1   3  15        7.46       20.55     22.83 o 
   0   3  15       87.09       78.15     22.25 o 
   1   3  15       10.53        8.58     30.29 o 
   2   3  15       16.76        3.58     32.49 o 
 -10   4  15       70.94       85.39     13.87 o 
  -9   4  15        3.14      -16.62     11.08 o 
  -8   4  15       69.48       86.47     13.39 o 
  -7   4  15       84.61       82.05     13.15 o 
  -6   4  15        9.63       10.30     11.55 o 
  -5   4  15       14.12       13.54     13.23 o 
  -4   4  15       37.49       28.16     15.92 o 
  -3   4  15        0.14       -9.08     23.87 o 
  -2   4  15       14.10       39.36     20.43 o 
  -1   4  15      113.19      112.79     39.95 o 
   0   4  15       64.03       43.52     20.62 o 
   1   4  15       24.84       38.85     21.26 o 
  -7   5  15        4.56      -19.26     12.84 o 
  -6   5  15        3.67      -24.34     16.23 o 
  -5   5  15        3.04       26.80     16.42 o 
  -4   5  15       23.56      -10.78     19.83 o 
  -3   5  15       11.81       -6.23     20.04 o 
  -2   5  15       22.96       42.80     26.78 o 
 -11   0  16       99.19       94.47     22.97 o 
 -10   0  16      108.77      138.85     23.57 o 
  -9   0  16       58.15       66.67     21.08 o 
  -8   0  16      594.09      642.22     33.51 o 
  -7   0  16      251.41      194.99     28.10 o 
  -6   0  16       37.58       72.86     19.87 o 
  -5   0  16      694.98      719.23     33.21 o 
  -4   0  16      110.68      120.56     21.41 o 
  -3   0  16      112.47       88.26     21.07 o 
  -2   0  16      301.07      360.44     27.32 o 
   2   0  16      511.76      579.45     54.88 o 
 -11   1  16      250.74      275.66     19.39 o 
 -10   1  16       25.28       17.22     13.60 o 
  -9   1  16      408.27      462.45     27.88 o 
  -8   1  16      123.10      140.48     15.98 o 
  -7   1  16       56.61       57.90     14.15 o 
  -6   1  16      414.62      368.15     31.12 o 
  -5   1  16      243.14      268.35     17.55 o 
  -4   1  16        1.75       11.56     12.50 o 
  -3   1  16      146.34      176.70     18.92 o 
  -2   1  16      298.96      335.49     21.32 o 
  -1   1  16        3.70      -19.51     13.01 o 
   0   1  16      294.30      305.76     26.12 o 
   1   1  16       93.33      142.09     37.76 o 
   2   1  16       17.21        3.51     32.93 o 
 -10   2  16       55.63       50.03     14.78 o 
  -9   2  16      114.02      146.60     17.49 o 
  -8   2  16      460.85      484.52     21.72 o 
  -7   2  16      159.89      154.71     18.04 o 
  -6   2  16       49.33       61.85     18.38 o 
  -5   2  16      487.54      507.30     21.55 o 
  -4   2  16      260.44      268.61     17.59 o 
  -3   2  16        8.82        9.76     14.46 o 
  -2   2  16      465.90      527.04     21.77 o 
  -1   2  16      370.31      465.97     32.05 o 
   0   2  16        1.77      -13.10     17.86 o 
   1   2  16      401.20      445.97     30.14 o 
  -9   3  16      222.10      220.31     21.67 o 
  -8   3  16       42.54       58.20     16.48 o 
  -7   3  16       77.84       74.63     13.26 o 
  -6   3  16      151.62      151.37     15.40 o 
  -5   3  16       90.61      113.57     14.78 o 
  -4   3  16        4.15      -13.47     12.62 o 
  -3   3  16      213.36      225.47     20.16 o 
  -2   3  16       81.69       93.30     18.10 o 
  -1   3  16       17.50      -17.15     28.10 o 
   0   3  16      145.24      105.47     23.07 o 
  -6   4  16       10.91        2.33     27.60 o 
  -5   4  16      151.63      189.37     20.26 o 
  -4   4  16      202.26      230.67     28.50 o 
  -3   4  16        9.71       -3.82     20.14 o 
  -8   1  17        0.16       18.65     13.70 o 
  -7   1  17       15.09       14.52     13.46 o 
  -6   1  17       51.39       56.25     14.37 o 
  -5   1  17       26.44       11.36     20.15 o 
  -4   1  17       27.95       35.22     16.02 o 
  -3   1  17       17.48       22.59     33.81 o 
  -2   1  17        7.89        1.69     19.84 o 
  -7   2  17        2.61        0.22     13.66 o 
  -6   2  17        3.31        8.89     16.05 o 
  -5   2  17       29.51       29.37     16.17 o 
  -4   2  17        5.05        0.42     18.60 o 
                                                 
